# Supplementary material for: Clinical spectrum of non-alcoholic fatty liver disease in patients with diabetes mellitus
Source: PLoS One. 2020 Aug 21;15(8):e0236977. doi: 10.1371/journal.pone.0236977 (PMC7446805; doi:10.1371/journal.pone.0236977)
Supplement: S1 Data — (XLS) [file pone.0236977.s001.xls]

## Sheet: Sheet1
male = 1, female = 2	dm_onset_date	height	weight	bmi	waist	fibroscan_probe___1	fibroscan_probe___2	fibroscan_probe___3	fibroscan_lsm	Fibroscan Cap	fibroscan_iqr1	fibroscan_iqr2	fibroscan_numberofmeasurement	fibroscan_complete	platelet	albumin	alt	sqrtalt	ast	hba1c	fasting_glucose	total_cholesterol	hdl	ldl	tg	smoker = 1 non-smoker = 0	smoking_yes_years	smoking_yes_number	smoking_yes_stillsmoking	smoking_yes_quit	alcohol	alcohol_habit	bloodpressure1_sys	bloodpressure1_dys	bloodpressure2_sys	bloodpressure2_dys	bloodpressureavg_sys	bloodpressureavg_dys	demographics_complete	PMHx HTN	PMHx HLD	PMHx Gout	PMHx OSA	PMHx Stroke	PMHx IHD	personalmedicalhistory___7	personalmedicalhistory_others	diet_outsidefood	diet_fastfood
1	1995-01-01	1.66	77.7	28.1971	94.5	0	1	0	6.2	309	0.9	25	10	2	202	41	30	5.47723	26	6	7.6	3.98	0.93	1.64	3.11	0					0		149	77	153	73	151	72	2	1	1	0	0	0	0	0		3	2
1	2015-01-01	1.66	77.9	28.2697	93	1	0	0	5.3	320	0.7	17	10	2	247	44	56	7.48331	38	6.6	12.2	3.9	0.93	1.86	2.44	0					1	3	141	72	131	69	136	70	2	0	1	0	0	0	0	0		5	1
1	2010-01-01	1.61	60.2	23.2244	80	1	0	0	10	299	2.1	22	10	2	203	49	29	5.38516	22	6.2	6.5	4.4	1.33	2.58	1.08	1	15	6	0	2006	0		136	73	134	71	135	72	2	1	1	0	0	0	0	0		4	2
1	2006-01-01	1.66	79.7	28.9229	87	0	1	0	4.4	370	0.1	52	10	2	248	41	26	5.09902	22	6.9	6.4	3.63	1.5	1.65	1.05	0					0		134	72	126	67	130	69	2	1	1	0	0	0	1	0		5	2
2	2005-01-01	1.54	64.2	27.0703	86	1	0	0	4.2	326	0.7	13	10	2	309	41	19	4.3589	12	7.4	9.4	5.52	1.14	3.78	1.33	0					0		137	75	139	79	138	77	2	1	0	0	0	0	0	1	Osteoarthritis	5	3
1	2015-01-01	1.75	94.5	30.8571	98	0	1	0	5.1	365	0.4	37	10	2	252	43	33	5.74456	19	6.5	5.9	4.07	1.04	2.36	1.47	1	30	7	1		0		129	83	130	83	129	83	2	1	0	0	0	0	0	0		5	1
2	2017-01-01	1.54	65	27.4077	85	1	0	0	4.3	315	0.7	24	10	2	204	45	30	5.47723	24			4.8	0.73	2.59	3.26	0					0		108	67	113	65	110	66	2	1	0	0	0	0	0	0		5	2
2	2013-01-01	1.58	54	21.6311	75.5	1	0	0	5.3	280	0.6	34	10	2	334	46	20	4.47214	22	7.4	7.2	4.23	1.66	2.17	0.89	0					0		134	82	108	77	121	79	2	0	1	0	0	0	0	0		4	1
1	1999-01-01	1.62	82	31.2452	98	0	1	0	13.3	387	0.6	29	10	2	210	39	81	9	47	9.3	13.2	3.78	1.16	1.59	2.27	1	20	20	0	1987	0		139	77	125	71	132	74	2	1	1	0	0	0	0	0		5	2
1		1.7	87.8	30.3806	95.5	1	0	0	12.5	271	1.5	41	999	2	174	43	43	6.55744	44	6.7	7.1	4	1.17	1.91	2.03	0					0		165	81	168	83	166	82	2	1	1	0	0	0	0	1	Osteoarthritis	5	1
1	2014-01-01	1.69	88.9	31.1264	92	0	1	0	5.3	366	0.6	23	10	2	328	44	27	5.19615	16	9.4	12.3	5.45	1.2	2.52	3.8	1	20	20	1		0		126	70	116	70	121	70	2	0	1	0	0	0	0	0		5	1
1	1993-01-01	1.71	71.4	24.4178	78.5	1	0	0	5.4	238	1.4	28	10	2	201	43	31	5.56776	28	5.9	8.4	3.54	1.32	1.68	1.18	0					0		132	73	138	74	135	73	2	0	0	0	0	0	0	0		5	2
1	2006-01-01	1.67	76.7	27.5019	76.7	1	0	0	29.3	274	7.6	16	10	2	168	42	28	5.2915	40	7.8	6.1	3.72	1.26	2.05	0.95	1	20	10	1		1	3	120	74	122	75	121	74	2	1	1	0	0	0	0	1	DM Retinopathy	4	2
1	2016-01-01	1.76	70.7	22.8241	79	1	0	0	7.2	299	0.8	34	10	2	318	50	61	7.81025	35							0					1	1	98	74	107	70	102	72	2	0	1	0	0	0	0	0		3	2
1	2014-01-01	1.65	77.4	28.4298	93	1	0	0	5.6	358	1	19	10	2	289	45	33	5.74456	12	7	8	4.28	0.95	2.59	1.63	0					0		128	88	114	87	121	87	2	1	1	0	0	0	0	1	DM Nephropathy	5	3
1	2004-01-01	1.72	72.4	24.4727	87	1	0	0	3.9	198	0.7	15	10	2	294	43	20	4.47214	25	7.9	10.9	4.94	0.56	2.57	3.98	1	5	15	0	2014	0		119	75	113	76	116	75	2	1	1	0	0	0	0	0		5	1
2	2013-01-01	1.52	48.7	21.0786	71	1	0	0	3.8	175	0.3	52	10	2	523	44	17	4.12311	12	7						0					0		102	70	102	69	102	69	2	0	0	0	0	0	0	0		5	1
1	2013-01-01	1.74	98.9	32.6661	112	0	1	0	3.8	326	0.9	40	10	2	270	46	34	5.83095	17	6.4	7.8	4.78	1.13	2.78	1.92	0					0		117	83	121	85	119	84	2	1	1	1	1	0	0	1	Asthma	5	4
2		1.51	44.9	19.6921	67	1	0	0	3.8	217	0.8	24	10	2	330	43	10	3.16228	18	7.3	7.1	4.09	1.17	2.19	1.6	0					0		138	80	146	72	142	76	2	0	1	0	0	0	0	0		4	2
1	1980-01-01	1.69	65.6	22.9684	83	1	0	0	4.5	188	0.3	16	10	2	230	46	25	5	25	6.9						1	40	20	0	2005	1	1	149	81	161	81	155	81	2	1	1	0	0	0	0	0		4	1
2	2003-01-01	1.7	68.6	23.737	75.5	1	0	0	5.4	339	0.5	14	10	2	219	48	81	9	34	7	7.7	4.74	1.01	2.64	2.39	0					0		114	81	116	79	115	80	2	1	1	0	0	0	0	0		5	1
2	2006-01-01	1.52	62.7	27.1382	85.5	0	1	0	6.5	313	0.8	23	10	2	352	42	27	5.19615	21	6.2	6.2	5.54	1.6	3.28	1.45	0					0		109	63	94	62	101	62	2	1	1	0	0	0	0	0		3	1
2	2012-01-01	1.54	58.9	24.8356	88	0	1	0	6.8	357	0.9	35	10	2	262	46	26	5.09902	19	6	5.6	4.85	1.27	2.86	1.58	0					0		118	72	115	70	116	71	2	0	1	0	0	0	0	0		5	1
2	2003-01-01	1.49	74.5	33.557	100	0	1	0	13.8	351	2.2	33	10	2	284	46	28	5.2915	24	7						0					0		156	83	144	75	150	79	2	1	1	0	0	0	0	0		5	1
1	2003-01-01	1.7	75.2	26.0208	85	1	0	0	5.1	212	0.5	24	10	2	336	46	15	3.87298	17	9.4		5.5	1.03	3.02	3.19	0					0		129	78	131	76	130	77	2	1	0	1	0	0	1	0		5	1
1	2006-01-01	1.67	72.2	25.8883	78	1	0	0	3.7	288	0.1	25	10	2	130	41	17	4.12311	26	6.6	7	4.38	1.52		4.83	0					0		162	101	159	98	160	99	2	1	1	0	0	0	0	1		5	2
2		1.45	59.6	28.3472	90	1	0	0	7.7	317	1.4	10	10	2	317	41	23	4.79583	23	13.7	15.4	7.74	1.51	5.24	2.17	0					0		124	72	140	67	132	69	2	1	1	0	0	0	1	0		5	2
1	1986-01-01	1.59	79.4	31.407	103	0	1	0	4.8	346	0.2	24	10	2	214	36	36	6	25	5.8						0					0		139	68	134	69	136	68	2	1	1	0	0	0	0	1	DM Nephropathy	5	1
2	1990-01-01	1.65	59.3	21.7815	79	1	0	0	4.8	296	0.9	16	10	2	195	40	17	4.12311	21	8.6	5	4.05	1.07	1.68	2.87	0					0		162	87	161	69	161	78	2	1	1	0	0	0	0	1	Breast Ca	5	1
2	2000-01-01	1.58	53.3	21.3507	76.5	1	0	0	6.6	320	1	26	10	2	237	41	12	3.4641	14	9.1						0					0		107	46	99	68	103	57	2	0	1	1	0	0	0	0		4	1
2	2008-01-01	1.6	72.9	28.4766	92	0	1	0	22.3	370	4.3	32	10	2	198	46	31	5.56776	29	11.1	13.3	5	1.03	2.28	3.71	0					0		190	76	181	77	185	76	2	1	1	0	0	0	1	0		5	1
1	2016-01-01	1.64	68.1	25.3198	87.5	1	0	0	8.8	296	1.5	15	10	2	147	48	47	6.85565	31	6.4	6.5	4.94	1.15	2.97	1.8	0					0		140	85	132	79	136	82	2	1	1	0	0	0	0	0		5	1
1	2011-01-01	1.76	64	20.6612	71	1	0	0	3.9	235	0.1	25	10	2	257	47	18	4.24264	15	10		5.68	0.93	3.25	3.31	0					1	2	112	84	109	78	110	81	2	0	0	0	0	0	0	0		5	2
2	2011-01-01	1.54	50.4	21.2515	79	0	1	0	4	346	0.4	44	10	2	464	45	35	5.91608	25	6.2						0					0		131	78	133	78	132	78	2	1	1	0	0	0	0	0		5	2
1	2000-01-01	1.71	67.5	23.084	86.5	1	0	0	5.3	212	0.6	21	10	2	372	45	24	4.89898	20	7	6.6	3.69	1.06	2.11	1.14	1	10	20	0	2011	0		115	70	117	67	116	68	2	1	1	0	0	0	0	0		3	2
2	2003-01-01	1.62	77.5	29.5306	95	0	1	0	4.4	351	0.5	29	10	2	278	42	15	3.87298	20	6.6						0					0		154	77	150	72	152	74	2	1	1	0	0	0	1	0		4	1
1	2011-01-01	1.64	68.7	25.5428	84	1	0	0	7	279	0.7	18	10	2	264	41	11	3.31662	16	8.9	8.7	4.8	1.32	2.55	2.05	1	15	20	0	1997	1	2	112	80	122	81	117	80	2	1	1	0	0	0	1	0		5	1
2	2015-01-01	1.56	81.4	33.4484	107.5	0	1	0	9	373	1.2	30	10	2	221	41	13	3.60555	17	6.5	5.9	4.24	1.25	2.37	1.37	0					0		150	71	154	63	152	67	2	1	1	0	0	0	0	1	Osteoarthritis	3	1
1	2004-01-01	1.74	73.2	24.1776	86	1	0	0	5.6	337	0.6	52	10	2	308	46	35	5.91608	25	7.3	7.1	3.57	1.02	1.98	1.25	0					0		130	74	124	77	127	75	2	1	1	0	0	0	0	0		5	2
2	2013-01-01	1.71	70.2	24.0074	83	1	0	0	5	221	0.3	17	10	2	202	45	35	5.91608	18	5	4.9	4.17	0.96	2.82	0.85	0					0		109	75	113	74	111	74	2	0	0	0	0	0	0	0		5	3
1	2008-01-01	1.77	61.4	19.5985	80	1	0	0	3.7	269	0.5	34	10	2	312	46	14	3.74166	15	6.9	9.1	4.15	1.38	2.08	1.52	1	4	2	0	1970	0		126	83	136	83	131	83	2	1	1	0	0	0	0	0		5	2
1	2009-01-01	1.73	76	25.3934	87.5	1	0	0	5.9	275	0.5	20	10	2	236	44	48	6.9282	37	7.5	6.1	3.74	0.99	2.14	1.34	0					0		129	81	133	78	131	79	2	0	1	0	0	0	0	0		5	3
1	2011-01-01	1.77	113.9	36.3561	110	0	1	0	3.2	400	0.4	10	10	2	195	45	25	5	17	9.4	8.4	4.01	1.34	1.43	2.72	1	40	40	0	2013	0		173	86	162	81	167	86	2	1	1	0	1	0	0	0		4	1
1	2013-01-01	1.72	75.6	25.5544	88	1	0	0	10.2	288	0.3	22	10	2	194	41	75	8.66025	52	7.3		4.42	1.16	2.74	1.15	0					0		136	85	125	85	130	85	2	1	1	0	0	0	0	0		5	2
2	2003-01-01	1.56	75.3	30.9418	92	0	1	0	3.9	277	0.7	68	10	2	290	44	15	3.87298	14	7.2						0					0		102	73	98	72	100	72	2	1	1	0	0	0	0	0		5	3
2	2005-01-01	1.66	65.7	23.8424	76	1	0	0	4.6	322	0.7	30	10	2	209	46	24	4.89898	17	7		4.06	1.37	2.34	0.78	0					0		148	75	137	69	142	72	2	0	0	0	0	0	0	0		5	1
1	2009-01-01	1.66	78.6	28.5237	96.5	0	1	0	6	384	0.7	43	10	2	195	43	33	5.74456	32	9.7		3.99	1.16	2.01	1.81	1	20	8	1		0		161	83	158	84	159	83	2	1	1	0	0	0	0	0		5	1
1	1994-01-01	1.65	79.2	29.0909	99	0	1	0	18.7	354	4.3	62	10	2	115	41	73	8.544	47	7	8.4	4.34	0.82	2.75	1.69	0					0		116	73	123	61	119	67	2	1	0	0	0	0	0	0		4	1
2	2007-01-01	1.54	50	21.0828	77	0	1	0	6	353	0.8	30	10	2	453	47	24	4.89898	21	8.3		5.56	1.66	3.32	1.28	0					0		153	76	154	70	153	73	2	1	1	0	0	0	0	0		4	2
2		1.55	68.2	28.3871	84.2	0	1	0	6	383	1.1	37	10	2	202	43	31	5.56776	28	7.6	5.2	4.62	0.88	1.77	4.34	0					0		135	74	126	73	130	73	2	1	1	0	0	0	0	0		5	1
1	2016-01-01	1.64	80.5	29.9301	94.3	0	1	0	18	363	1.4	29	10	2	251	39	107	10.3441	54	10	16.9	6.39	1.23	4.17	2.17	1	10	5	0	2016	0		114	69	117	68	115	68	2	0	1	0	0	0	0	0		5	1
1	2011-01-01	1.69	78.2	27.38	93	1	0	0	4.8	268	0.3	17	10	2	322	46	17	4.12311	15	7.3	8.4	3.33	0.86	1.64	1.83	0					0		125	74	136	83	130	78	2	1	1	0	0	0	0	0		4	1
1	1996-01-01	1.69	71.3	24.9641	91.5	0	1	0	3.9	292	0.5	40	10	2	274	43	19	4.3589	18	6.5						0					1	3	146	77	141	75	143	76	2	1	0	1	0	0	0	0		4	3
1	2001-01-01	1.66	59.9	21.7376	82.5	1	0	0	7.7	246	1.1	24	10	2	188	44	21	4.58258	15	6.9	6.6	3.66	1.27	2.21	0.39	1	20	15	0	2006	0		103	70	105	66	104	68	2	1	1	0	0	0	0	0		5	2
2	1984-01-01	1.61	77.1	29.7442	95	0	1	0	4	280	0.3	74	10	2	221	43	9	3	18	7.3	6.1	3.33	1.99	0.98	0.8	0					0		134	68	142	59	138	63	2	1	1	0	0	0	0	0		5	2
2	2005-01-01	1.5	59.7	26.5333	87	0	1	0	10.5	362	1.4	22	10	2	332	44	52	7.2111	37	7.3	8.3	4.97	2.11	2.27	1.3	0					0		127	74	129	70	128	72	2	1	1	0	0	0	0	0		5	1
2	2009-01-01	1.51	65.3	28.6391	84	1	0	0	4.2	208	0.7	35	10	2	249	46	11	3.31662	19	6.8						0					0		140	62	125	63	132	62	2	1	1	0	0	0	1	0		5	2
1	2007-01-01	1.7	81.4	28.1661	87	1	0	0	5.4	283	1.1	33	10	2	233	42	30	5.47723	23	6.9	7.2	3.85	0.92	2.53	0.89	0					1	2	129	83	128	86	128	84	2	1	1	0	0	0	0	0		5	1
1	2015-01-01	1.64	62.8	23.3492	82.2	1	0	0	4.3	233	0.9	31	10	2	285	47	25	5	26	6	5.9	5.41	1.44	3.45	1.14	1	40	20	1		0		143	83	147	87	145	85	2	1	1	0	0	0	0	1	Osteoarthiritis	5	1
1		1.69	44.2	15.4756	65	1	0	0	5.3	185	0.1	29	10	2	256	39	18	4.24264	25	7.1	7.7	3.91	1.19	2.23	1.07	1	45	10	1		0		119	57	113	50	116	53	2	1	1	0	0	0	0	1	Allergic Rhinitis, Non-DM Nephropathy	4	1
1	2015-01-01	1.77	109.7	35.0155	105.5	0	1	0	6.1	400	0.7	22	10	2	255	47	12	3.4641	61	6.1						0					0		115	73	114	70	114	71	2	0	0	0	0	0	0	0		5	3
1	2014-01-01	1.65	76.2	27.989	88	1	0	0	4.4	209	0.5	16	10	2	268	44	19	4.3589	20	5.9	6.1	3.26	1.1	1.67	1.08	1	10	20	0	1986	0		114	74	114	69	114	71	2	1	1	0	0	0	0	0		3	1
1	1998-01-01	1.7	83.4	28.8581	97.5	0	1	0	4.9	355	0.9	54	10	2	304	45	22	4.69042	26	6.9	4.8	4.03	1.3	2.23	1.11	1	10	40	0	1997	0		144	66	146	63	145	64	2	0	1	0	0	0	0	0		4	1
1	2013-01-01	1.62	66.7	25.4153	86	0	1	0	4.7	316	0.9	24	10	2	196	45	24	4.89898	21	6.5	7.2	4.07	1.17	2.33	1.25	0					0		136	79	135	75	135	77	2	1	1	0	0	0	0	0		5	2
2	1996-01-01	1.55	67.8	28.2206	89.1	0	1	0	3.4	314	0.2	22	10	2	293	42	16	4	18	7.8	6.2	3.75	1.36	1.74	1.44	0					0		149	78	144	69	146	73	2	1	1	0	0	0	0	0		3	1
1	2011-01-01	1.67	59.3	21.2629	83.5	0	1	0	6.8	317	1.1	55	10	2	247	44	65	8.06226	87	8.1	7.3	4.22	0.82	2.59	1.79	0					0		115	70	120	71	117	70	2	0	1	0	0	0	0	0		5	1
1	2002-01-01	1.78	78.3	24.7128	88	0	1	0	4.3	281	0.4	27	10	2	204	43	13	3.60555	17	8		3.8	1.4	2.08	0.7	0					0		137	95	146	95	141	95	2	1	0	0	0	0	0	0		5	1
2	2009-01-01	1.56	58.5	24.0385	70	1	0	0	4	201	0.4	32	10	2	214	39	15	3.87298	16	7.1		5.26	2.15	2.68	0.94	0					0		122	71	127	67	127	69	2	0	1	0	0	0	0	0		4	1
1	2001-01-01	1.79	77.1	24.0629	94	1	0	0	5.1	279	0.6	27	10	2	239	42	19	4.3589	17	7.4	5.8	4.26	1.38	2.44	0.97	0					1	4	139	81	136	78	137	79	2	1	1	0	0	0	0	0		5	1
1	2016-01-01	1.66	90.6	32.8785	101	0	1	0	6.7	400	0.7	0	10	2	283	45	131	11.4455	64	7	6.7	4.13	1.03	2.33	1.69	0					0		135	87	136	90	135	88	2	1	1	0	0	0	0	0		5	2
2	2014-01-01	1.54	60.8	25.6367	80	0	1	0	4.9	357	0.9	38	10	2	180	39	23	4.79583	22	6.3	6.7	4.85	2.29	2.21	0.78	0					0		123	66	126	61	124	63	2	1	1	0	0	0	0	0		5	1
2	1993-01-01	1.55	55.8	23.2258	67	1	0	0	6.1	304	0.3	17	10	2	201	45	26	5.09902	30	6.8	6.5	3.26	1.08	1.65	1.17	0					0		102	58	113	61	107	59	2	0	1	0	0	0	0	0		5	1
1	2005-01-01	1.69	78.4	27.45	84.5	1	0	0	7.7	305	1.2	23	10	2	290	45	30	5.47723	26	6.1	8	6.63	1.16		4.69	0					1	2	140	88	149	90	144	89	2	1	1	0	0	0	0	0		5	1
1	2007-01-01	1.7	69.4	24.0138	81	1	0	0	5.3	166	1	36	10	2	195	46	25	5	19	6.4	7.9	3.98	1.64	2	0.74	0					1	3	131	74	141	73	136	73	2	0	1	0	0	0	0	0		3	1
2	2014-01-01	1.57	47	19.0677	68	1	0	0	7.2	294	1.4	25	10	2	251	45	39	6.245	37	7.6	7.4	4.74	1.34	2.58	1.8	0							117	74	123	70	120	72	2	1	1	0	0	0	0	0		3	1
1	2010-01-01	1.76	74.8	24.1477	75.3	1	0	0	3.3	243	0.2	30	10	2	161	46	27	5.19615	24	6.4	6.7	3.69	0.88	1.66	2.54	0					0		134	90	139	88	136	89	2	1	1	1	0	0	0	0		5	1
1	1990-01-01	1.61	59	22.7615	77	1	0	0	3.9	183	0.5	29	10	2	213	50	14	3.74166	17	5.4		2.15	0.79	0.95	0.9	1	15	40	0	1984	0		134	77	143	73	138	75	2	1	1	0	0	0	1	0		1	1
1	2012-01-01	1.81	70.4	21.489	74	1	0	0	3.6	243	0.5	60	10	2	267	46	16	4	18	6.2	6.2	3.76	1.28	2.02	1.01	1	30	9	1		1	1	145	90	131	81	138	85	2	1	1	0	0	0	0	1	Thalassemia	5	3
2	2006-01-01	1.75	73.2	23.902	90	0	1	0	5	330	0.1	31	10	2	325	47	16	4	12	7	8	3.89	1.15	2.2	1.19	0					0		109	72	122	71	115	71	2	1	1	0	0	0	0	0		5	1
2	2002-01-01	1.51	56	24.5603	81	1	0	0	6.1	304	1.1	23	10	2	317	44	32	5.65685	24	11.5	14.3	5.16	1.01	3.53	1.3	0					0		127	79	131	75	129	77	2	1	1	0	0	0	0	0		2	1
1	2013-01-01	1.78	103.7	32.7295	96.5	0	1	0	6.6	363	1.1	41	10	2	272	46	28	5.2915	18	9.4	8.7	3.73	0.98	2.22	1.17	1	10	20	0	2002	0		142	89	139	83	140	86	2	1	1	0	0	0	0	0		5	2
2	2016-01-01	1.6	75.5	29.4922	85	1	0	0	7.7	319	0.6	25	10	2	234	44	24	4.89898	20	6.2	6.1	5.78	1.5	3.71	1.26	1	3	20	0	1995	0		112	72	114	66	113	69	2	0	1	0	0	0	0	0		5	4
2	2004-01-01	1.6	71.7	28.0078	81	0	1	0	5	234	0.3	45	10	2	228	43	50	7.07107	41	6.7	8.2	5.19	1.44	2.7	2.31	0					0		130	63	129	63	129	63	2	1	1	0	0	0	0	0		5	2
1	2003-01-01	1.7	65.6	22.699	82	1	0	0	6.8	271	0.6	27	10	2	314	46	15	3.87298	15	11.2	8.7	3.74	0.88	2.45	0.91	1	39	8	1		0		122	81	127	82	124	81	2	0	0	0	0	0	0	0		5	2
2	2016-01-01	1.48	51.1	23.3291	80.5	0	1	0	3.7	284	0.5	47	10	2	328	40	46	6.78233	44	5.8						0					0		150	70	166	69	158	69	2	0	1	0	0	0	0	0		3	1
2	2015-01-01	1.55	73.8	30.718	94	0	1	0	5	363	0.3	39	10	2	256	40	19	4.3589	16	5.8	6.7	4.78	1.51	2.51	4.67	1	30	6	1		0		141	87	152	80	146	83	2	1	1	0	0	0	0	0		5	1
1	2012-01-01	1.59	63.4	25.0781	82.5	1	0	0	5.5	235	0.5	21	10	2	149	46	31	5.56776	28	6.2	5.7	4.74	1.49	2.93	0.71	0					0		132	71	123	63	127	67	2	1	1	0	0	0	0	0		5	1
1	2014-01-01	1.69	80.6	28.2203	88	1	0	0	8	273	1	35	10	2	217	42	27	5.19615	21							0					0		113	77	118	76	115	76	2	0	1	0	0	0	0	0		5	3
1	2015-01-01	1.62	82.4	31.3977	90.5	1	0	0	5.9	322	0.8	44	10	2	208	42	30	5.47723	27	6	6	4.71	1.29	2.48	2.08	0					0		128	85	125	76	126	80	2	1	1	0	0	0	0	0		5	1
1	1995-01-01	1.63	84.4	31.7663	94	0	1	0	7.3	346	1.8	18	10	2	282	44	17	4.12311	18	7.3	5.7	4.08	1.16	2.36	1.23	0					0		118	67	128	63	123	65	2	1	1	0	0	0	0	0		5	3
2	2003-01-01	1.56	73.6	30.2433	95.5	0	1	0	5.6	348	0.6	23	10	2	259	42	43	6.55744	29	8.2	12.8	5.24	1.35	3.14	1.65	0					0		131	74	128	76	134	75	2	1	1	0	0	0	0	0		5	2
2	2016-01-01	1.6	60.8	23.75	74	0	1	0	3.9	327	0.5	57	10	2	269	42	38	6.16441	24							0					0		113	53	115	53	114	53	2	0	0	0	0	0	0	0		5	1
1	2007-01-01	1.71	79	27.0169	85	0	1	0	5.7	270	0.8	40	10	2	217	46	42	6.48074	28	7.5		4.07	1.09	2.3	1.49	0					0		142	71	154	68	148	69	2	1	1	0	0	0	0	0		4	1
2	2008-01-01	1.48	51	23.2834	76	0	1	0	4	332	0.2	52	10	2	311	43	18	4.24264	22	8.7						0					0		110	68	103	69	106	68	2	1	1	0	0	1	0	0		5	1
1	2007-01-01	1.73	70.1	23.4221	87	1	0	0	6.3	251	0.8	20	10	2	202	44	27	5.19615	22	7.8	10.5	3.51	1.27	1.81	0.94	0					0		141	69	126	66	133	67	2	1	1	0	0	0	1	0		3	3
2	2015-01-01	1.44	56.6	27.2955	27.2	0	1	0	4.8	331	0.5	26	10	2	160	44	38	6.16441	29	6.3	5.6	5.77	1.78	3.48	1.13	0					0		108	68	114	63	111	65	2	0	1	0	0	0	0	1	Osteoporosis	1	3
1	1995-01-01	1.67	72.9	26.1393	88	1	0	0	21.3	345	1.3	26	10	2	158	46	64	8	48	6.9	9.7	3.86	0.76	2.58	1.15	0					1	1	188	109	182	98	185	103	2	1	1	1	0	0	0	0		5	1
1	1995-01-01	1.73	80.5	26.897	90	0	1	0	6.4	386	0.5	35	10	2	190	43	43	6.55744	27	7.5	6.9	5.3	1.43	3.38	1.09	0					1	1	124	70	120	70	122	70	2	1	1	0	0	0	0	0		5	1
1	2014-01-01	1.67	60.8	21.8007	70	1	0	0	4.8	328	0.9	31	10	2	329	44	37	6.08276	30	6.7		3.73	1.45	2.07	0.47	0					1	1	120	68	123	76	121	72	2	0	0	0	0	0	0	0		5	2
1	2014-01-01	1.66	86.6	31.4269	95	0	1	0	4.8	395	0.5	24	10	2	303	45	35	5.91608	22	9.5	6.8	3.85	0.85	2.46	1.18	1	20	20	1		1	1	119	74	125	69	122	71	2	1	1	0	0	0	1	1	Asthma	5	2
1	2016-01-01	1.66	85.7	31.1003	90.5	0	1	0	6.8	302	0.6	24	10	2	230	47	31	5.56776	23	6.9	8.7	3.77	1.04	2.13	1.32	0					0		125	77	110	79	117	78	2	1	1	0	0	0	0	1	Osteoarthritis	4	2
1	1997-01-01	1.71	63.2	21.6135	75.5	1	0	0	3.7	209	0.4	65	10	2	208	42	10	3.16228	14	7.5		4.1	1.51	1.97	1.39	1	20	10	1		0		115	76	118	70	116	73	2	0	1	0	0	0	0	0		5	3
1	1997-01-01	1.67	65.6	23.5218	81	1	0	0	3	212	0.2	22	10	2	272	45	19	4.3589	33	7.8	8.3	4.77	1.29	2.99	1.07	0					1	3	114	74	119	69	116	71	2	0	0	0	0	0	0	0		5	1
1	1999-01-01	1.66	62	22.4996	79	1	0	0	4.7	178	0.9	60	10	2	205	41	18	4.24264	25	10.5	11.6	3.27	0.98	1.9	0.87	1	20	60	0	1987	0		133	64	123	60	128	62	2	1	1	0	0	0	0	0		5	1
1	1996-01-01	1.68	84.6	29.9745	98.5	0	1	0	5.8	334	0.9	58	10	2	337	45	26	5.09902	25	7.2	6.8	3.87	1.42	1.89	1.24	0					0		119	69	120	64	119	66	2	1	1	0	0	0	0	0		5	3
2	2014-01-01	1.57	69.6	28.2364	81.5	1	0	0	9	271	0.9	27	10	2	303	43	42	6.48074	29	7.9	7.1	2.93	1.36	1.14	0.94	0					0		119	86	133	74	126	80	2	1	1	0	0	0	0	0		5	1
1	2010-01-01	1.69	77.4	27.0999	88	1	0	0	6.1	284	0.9	22	10	2	196	43	32	5.65685	26	6.7	7.1	4.39	1.08	2.35	2.12	1	30	30	0	1996	0		122	80	115	82	118	81	2	1	1	1	0	0	1	0		4	1
2	2008-01-01	1.7	68.7	23.7716	76.5	1	0	0	6.1	225	0.7	15	10	2	215	41	18	4.24264	18	7	10.7	3.85	0.97	2.1	1.72	0					0		105	69	106	66	105	67	2	0	1	0	0	0	0	0		5	1
1	1994-01-01	1.6	54.4	21.25	78	1	0	0	4.1	242	0.6	14	10	2	331	47	36	6	26	7.1	8.4	4	1.7	1.91	0.87	0					1	3	136	81	136	79	136	80	2	1	1	0	0	0	0	0		5	3
1	2013-01-01	1.71	79	27.0169	88	0	1	0	9.6	360	0.7	47	10	2	362	49	50	7.07107	37	7.9	6.9	4.47	0.99	2.66	1.81	1	7	10	0	1992	0		140	88	139	85	139	86	2	0	1	0	0	0	1	0		5	2
1	2015-01-01	1.64	77.2	28.7032	93	0	1	0	7	359	1	28	10	2	406	46	20	4.47214	21	6.8	6.9	5.83	1.41	3.42	2.21	0					0		115	65	119	62	117	63	2	1	1	0	0	0	0	0		5	1
1	2000-01-01	1.65	72.4	26.5932	81.4	1	0	0	6.6	262	1.1	29	10	2	204	44	13	3.60555	15	7.6	10.1	3.53	1.29	1.96	0.61	0					0		124	71	134	77	129	74	2	0	1	0	0	0	0	0		4	1
1	2011-01-01	1.77	92.8	29.6211	96	0	1	0	4.7	397	0.5	22	10	2	254	45	22	4.69042	17	8.7		6.4	0.66		13.27	0					0		156	98	145	93	150	95	2	1	0	0	0	0	0	0		5	2
1	2012-01-01	1.58	66.1	26.4781	85.3	1	0	0	6.7	308	1.5	15	10	2	339	46	46	6.78233	30	6.9	8.4	3.21	1.2	1.39	1.36	1	20	60	0	2006	0		126	78	124	75	125	76	2	1	1	0	0	0	0	0		5	1
1	2006-01-01	1.64	68.5	25.4685	87	1	0	0	7.2	272	0.6	29	10	2	157	46	29	5.38516	28	7	7	3.29	1.11	1.75	0.95	0					0		135	93	127	81	131	87	2	0	1	0	0	0	0	0		5	1
2	2016-01-01	1.59	81	32.0399	97.3	0	1	0	5.3	279	0.4	24	10	2	316	43	37	6.08276	23	6.7	5.9	6.02	1.08	4.27	1.47	0					0		102	65	104	58	103	61	2	1	1	0	0	0	0	0		4	1
1	2000-01-01	1.81	97.7	29.822	98.5	0	1	0	8.7	266	1.2	48	10	2	277	44	31	5.56776	24	5.8	4.8	5.23	1.21	3.62	0.88	0					0		132	84	132	89	132	86	2	0	0	0	0	0	0	0		4	1
2	2014-01-01	1.55	58	24.1415	77	1	0	0	7.4	313	0.8	27	10	2	263	46	24	4.89898	16	5.4	5.5	5.2	1.23	2.89	2.37	0					0		170	78	171	78	170	78	2	1	1	0	0	0	0	0		5	1
1	2014-01-01	1.7	65.5	22.6644	89.5	1	0	0	6.6	301	0.8	17	10	2	345	47	46	6.78233	28	7.2		4.86	1.76	2.39	1.56	1	30	30	0	2014	0		125	94	120	91	122	92	2	1	1	0	0	0	0	0		5	1
1	2000-01-01	1.64	71.6	26.6211	78.5	1	0	0	7.9	320	0.3	19	10	2	216	49	27	5.19615	20	6.7		3.66	0.89	2.16	1.35	1	20	18	0	1991	0		143	74	139	77	141	75	2	1	1	0	0	0	0	0		5	3
2	2001-01-12	1.53	56.6	24.1787	79.2	1	0	0	3.4	262	0.6	22	10	2	221	44	14	3.74166	22	6.7	7.5	3.85	1.7	1.39	1.67	0					0		115	69	118	69	116	69	2	1	1	0	0	0	0	1	Asthma	5	1
1	2000-01-01	1.85	82.8	24.1928	93	0	1	0	5.6	257	1.3	78	10	2	224	44	18	4.24264	22	6.8	6.1	4.22	1.24	2.52	1.01	1	15	20	0	2000	0		129	70	132	69	130	69	2	1	1	0	0	0	1	0		5	1
1	2010-01-01	1.7	76.3	26.4014	81.5	1	0	0	4.4	336	0.7	15	10	2	242	44	36	6	23	8.8		5.28	0.87		5.04	0					1	3	128	81	120	82	124	81	2	0	0	0	0	0	1	0		5	2
1	2008-01-01	1.76	78	25.1808	90	0	1	0	5	230	0.5	94	10	2	216	44	26	5.09902	23	6	5.5	4.92	1.63	2.89	0.88	0					0		118	71	112	74	115	72	2	1	1	0	0	0	0	0		4	2
1	2016-01-01	1.73	83.1	27.7657	92.2	0	1	0	7.8	237	0.9	37	10	2	383	44	43	6.55744	35		6.8	5.7	0.91	3.26	3.37	1	40	10	1		1	4	155	98	164	95	159	96	2	1	1	0	0	0	1	0		5	2
1	2015-01-01	1.68	100.1	35.4663	104	0	1	0	6	349	0.9	20	10	2	351	43	31	5.56776	15	9	5.4	3.6	1.14	1.69	1.69	1	20	10	1		0		105	73	105	62	105	67	2	0	1	0	0	0	0	0		3	3
1	2006-01-01	1.75	69	22.5306	81	1	0	0	7.6	295	1	15	10	2	242	45	28	5.2915	28	7.6	6.7	3.45	1.14	1.92	0.87	1	40	10	1		0		155	75	162	77	158	76	2	1	1	0	0	0	1	0		5	1
2	2014-01-01	1.63	74.5	28.0402	93	1	0	0	6.1	308	0.4	33	10	2	268	42	15	3.87298	18	7						0					0		120	55	129	58	124	56	2	1	1	0	0	0	0	0		5	1
1	2016-01-01	1.67	94	33.705	106	0	1	0	4.2	300	0.7	42	10	2	226	43	23	4.79583	17	6.7	7.6	4.62	0.84	2.79	2.17	1	30	30	1		0		136	92	145	93	140	92	2	0	1	0	0	0	0	1	Hypothyroidism	5	2
2	1997-01-01	1.51	43.4	19.0343	66	1	0	0	4.9	250	0.4	14	10	2	283	46	30	5.47723	26	7	8.6	5.72	1.64	3.49	1.29	0					0		118	66	112	65	115	65	2	0	1	0	0	0	0	0		5	1
1	2011-01-01	1.67	56.9	20.4023	69	1	0	0	5	197	0.9	35	10	2	216	42	18	4.24264	23							1	40	20	0	2013	0		107	66	117	66	112	66	2	0	0	0	0	0	0	0		5	2
1	2000-01-01	1.62	71.1	27.0919	87	0	1	0	4.3	301	0.6	15	10	2	298	47	9	3	19	7.3	8.3	3.05	1.19	1.06	1.77	1	20	40	0	1999	0		111	83	133	79	122	81	2	1	1	0	0	0	0	0		5	2
1	2016-01-01	1.64	62	23.0518	74.5	1	0	0	4.9	221	0.6	40	10	2	288	39	9	3	16	6.9	5.8	4.5	1.13	2.58	1.73	0					0		134	82	137	79	135	80	2	1	1	0	0	0	0	0		5	1
2	1998-01-01	1.63	73.5	27.6638	85.5	0	1	0	4.7	301	0.5	59	10	2	193	39	22	4.69042	19	9.9	7.3	4.12	1.96	1.58	1.28	0					0		133	73	140	71	136	72	2	1	1	0	0	0	0	0		1	1
1	2013-01-01	1.72	79	26.7036	85.5	1	0	0	5.9	352	1.2	26	10	2	245	50	31	5.56776	18	7.5	8.2	6.06	1.06	4.09	2.01	0					0		119	65	120	67	119	66	2	0	0	1	0	0	0	0		5	3
2	2002-01-01	1.59	76.5	30.2599	95	0	1	0	3.8	355	0.5	55	10	2	323	45	35	5.91608	27	7	6.1	4.37	1.37	2.45	1.22	0					0		142	69	150	69	146	69	2	1	1	0	0	0	0	0		5	1
2	2011-01-01	1.54	69.2	29.1786	99	0	1	0	8.9	230	2.4	57	10	2	326	46	24	4.89898	21	5.8	6.4	4.97	1.77	2.63	1.25	0					0		137	72	126	69	131	70	2	1	1	1	0	0	0	0		5	1
2	1999-01-01	1.59	76.7	30.339	89	0	1	0	6.4	292	0.8	50	10	2	389	41	18	4.24264	19	5.7	8.4	5.53	1.35	3.59	1.31	0					0		135	86	136	85	135	85	2	0	1	0	0	0	0	0		2	1
1	2006-01-01	1.61	59.9	23.1087	76	1	0	0	4.4	265	0.9	24	10	2	215	45	20	4.47214	27	7.3	8.5	4.53	1.53	2.62	0.84	0					0		131	85	129	83	130	84	2	1	1	0	0	0	0	0		4	1
1	2016-01-01	1.75	92.6	30.2367	92.6	0	1	0	7.5	400	0.8	16	10	2	236	45	99	9.94987	51	5.9	4.8	4.1	1.2	2.49	0.9	0					0		132	81	133	77	132	79	2	0	0	0	0	0	0	0		5	3
1	2000-01-01	1.69	85.4	29.9009	97.5	0	1	0	10.8	333	1.4	19	10	2	161	46	51	7.14143	32	7.6	8.2	4.08	1.21	2.19	1.5	0					1	1	112	71	119	72	115	71	2	1	1	0	0	0	0	0		5	3
1	1990-01-01	1.66	82.5	29.939	102	0	1	0	5.2	348	0.3	48	10	2	254	39	27	5.19615	18	8	7.7	6.43	1.01	4.88	1.2	0					0		131	88	133	83	132	85	2	1	1	0	0	0	0	0		5	1
1	2005-01-01	1.84	108.7	32.1066	110	0	1	0	23.1	385	5.4	18	10	2	105	49	73	8.544	42	6.7	9	4.11	1.12	2.15	1.84	0					0		150	81	149	85	149	83	2	1	0	0	0	0	0	0		5	2
1	2005-01-01	1.64	75.4	28.0339	89	0	1	0	5.3	311	0.4	54	10	2	212	46	27	5.19615	20	9.2		147	36	82	145	0					0		101	74	109	67	105	70	2	0	1	0	0	0	0	0		5	2
2	2010-01-01	1.6	56.2	21.9531	79.2	1	0	0	5.3	241	0.4	42	10	2	329	43	18	4.24264	18	8.6	10	3.84	1.33	2.19	0.7	0					0		117	51	103	48	110	49	2	1	1	0	0	0	0	0		4	1
1	2010-01-01	1.67	82.6	29.6174	98	0	1	0	12.5	381	3.3	23	10	2	222	45	33	5.74456	25	6.9	8.4	4.06	1.2	2.24	1.36	1	50	5	1		0		116	73	123	78	119	75	2	1	1	0	0	0	0	0		5	2
2	2009-01-01	1.53	59.6	25.4603	86.5	0	1	0	7	382	1	38	10	2	237	49	27	5.19615	21	8.3	10.7	5.29	1.13	3.14	2.24	0					0		116	63	122	64	119	63	2	1	1	0	0	0	0	0		5	2
1	1990-01-01	1.67	68.7	24.6334	86	1	0	0	5.8	278	0.6	41	10	2	265	44	15	3.87298	20	6.8	7.1	3.61	1.33	1.61	1.48	1	15		1		1	3	149	84	144	88	146	86	2	1	1	0	0	0	1	0		5	1
2	2004-01-01	1.65	68.8	25.2709	71.5	1	0	0	4.6	322	0.7	21	10	2	313	48	20	4.47214	16	6.5	8	5.26	1.32	3.29	1.43	0					0		140	95	130	95	135	95	2	1	0	0	0	0	0	0		5	2
1	2015-01-01	1.86	90.5	26.1591	89	1	0	0	10	345	0.5	23	10	2	259	48	101	10.0499	53	10.5						1	9	3	1		1	3	140	87	143	86	141	86	2	0	1	0	0	0	0	0		5	2
1	2014-01-01	1.73	78.7	26.2956	87	1	0	0	4.1	297	0.5	12	10	2	240	42	32	5.65685	18	5.4	5.5	4.55	0.85	2.72	2.15	0					0		137	87	138	80	137	83	2	1	1	0	0	0	1	1	Erectile Dysfunction	5	1
2	2006-01-01	1.55	57.4	23.8918	83	1	0	0	6	259	0.5	21	10	2	274	43	17	4.12311	19	7.4	7.3	3.97	1.74	1.87	0.8	0					0		129	60	132	66	130	63	2	1	1	0	0	0	0	0		3	1
1	2011-01-01	1.73	91.7	30.6392	93.5	0	1	0	6.4	345	0.7	21	10	2	178	45	57	7.54983	26	12.7	18.8	3.47	0.77	1.48	2.69	0					0		133	78	135	82	134	80	2	1	0	0	0	0	0	0		5	1
1	1993-01-01	1.73	69.5	23.2216	84.5	1	0	0	6.3	352	0.8	35	10	2	244	43	53	7.28011	29	6.7		3.84	1.16	2.17	1.12	1	5	15	0	2006	1	3	136	82	129	79	132	80	2	0	1	0	0	0	0	0		5	1
2	2013-01-01	1.63	72.1	27.1369	93	1	0	0	5.1	233	1.2	50	10	2	197	44	14	3.74166	20	5.7		4.42	1.82	2.14	4.01	0					0		139	78	149	72	144	75	2	1	1	0	0	0	0	0		4	1
1	2014-01-01	1.71	84	28.7268	96.5	0	1	0	8.8	315	1.1	65	10	2	220	42	25	5	25	5.8	5.1	4.98	0.98	3.41	1.31	0					0		132	75	129	73	130	74	2	1	0	0	0	0	0	0		4	1
2	2016-01-01	1.5	55.6	24.7111	85	0	1	0	3.1	333	0.6	28	10	2	266	40	19	4.3589	24	6.7	6.3	4.87	1.23	2.97	1.47	0					0		145	63	143	63	144	63	2	1	1	0	0	0	0	0		5	1
2	2016-01-01	1.52	68	29.4321	89.2	0	1	0	3.5	257	0.2	32	10	2	409	45	27	5.19615	20	6	9.3	4.59	1.1	3.07	0.92	0					0		145	86	142	79	143	82	2	0	0	0	0	0	0	0		5	1
1	2014-01-01	1.73	77.5	25.8946	93.5	1	0	0	11.7	327	2.8	30	10	2	185	42	97	9.84886	45	8.6	7.3	4.59	1.36	2.7	1.16	0					0		140	81	157	91	148	86	2	1	0	0	0	0	0	0		5	1
1	1999-01-01	1.64	81.6	30.3391	98	0	1	0	10.5	371	2.4	27	10	2	177	44	86	9.27362	41	8		4.02	1.3	2.23	1.09	0					0		142	89	156	89	149	89	2	1	1	0	0	0	0	0		3	1
1	2001-01-01	1.73	82.6	27.5987	94.3	1	0	0	5.3	359	0.2	22	10	2	210	46	38	6.16441	29	7.2	11.9					0					0		113	67	117	66	115	66	2	1	1	0	0	0	0	1	Osteoarthritis, DM Nephropathy	5	1
1	2015-01-01	1.75	84.5	27.5918	93	0	1	0	8.4	390	1.1	28	10	2	244	47	65	8.06226	38	8		6.57	1.17	3.85	5.63	1	25	15	0	2012	0		133	79	141	85	137	82	2	0	0	0	0	0	0	0		5	2
2	2015-12-01	1.47	40.7	18.8347	70	1	0	0	5.3	170	0.5	21	10	2	214	43	33	5.74456	34	5.8	7.1	7.43	2.2	4.84	0.85	0					0		152	83	165	82	158	82	2	0	1	0	0	0	0	0		5	1
2	2014-01-01	1.41	57.7	29.0227	84	0	1	0	2.7	324	0	35	10	2	288	38	14	3.74166	20	6.8	6.9	3.83	1.03	2.2	1.32	0					0		140	83	132	83	136	83	2	1	1	0	0	0	0	0		2	1
1	2005-01-01	1.67	74.3	26.6413	88	1	0	0	6.8	271	0.9	25	10	2	189	47	43	6.55744	30	5.4	6.9	4.07	0.99	2.13	2.09	0					0		106	65	104	60	105	62	2	1	1	1	0	0	0	0		5	2
2	2015-01-01	1.54	76.1	32.088	88	0	1	0	5.8	338	1	38	10	2	254	45	21	4.58258	20	6.7	6.6	4.17	1.2	2.17	1.77	0					0		118	77	123	74	120	75	2	1	1	0	0	0	0	0		4	1
2	2014-01-01	1.6	52.1	20.3516	68	1	0	0	4.6	195	1	61	10	2	218	40	17	4.12311	25	6.7	7	3.93	1.67	2.02	0.53	0					0		115	52	106	48	110	50	2	0	1	0	0	0	0	0		5	1
2	2006-01-01	1.42	56.1	27.8219	85	0	1	0	34.1	362	9.5	17	10	2	119	39	67	8.18535	66	6.4	7.6	5.81	1.57	3.49	1.66	0					0		122	61	140	63	131	62	2	0	1	0	0	0	0	0		5	2
2	2010-01-01	1.57	67.5	27.3845	90	1	0	0	4.6	312	0.4	27	10	2	190	42	16	4	18	6.8	8.8	4.66	1.9	2.43	0.73	0					0		137	59	140	60	138	59	2	1	1	0	0	0	0	1	Hypothyroidism	4	1
2	2015-01-01	1.47	71.4	33.0418	88	0	1	0	3.8	321	0.4	43	10	2	239	43	29	5.38516	22	6.3	8.3	5.48	1.91	3.18	0.85	0					0		140	76	120	76	130	76	2	0	0	0	0	0	0	0		5	4
1	1997-01-01	1.65	82.2	30.1928	93	0	1	0	19.7	340	4.4	23	10	2	162	43	14	3.74166	31	7.8	8	4.7	1.34	2.59	1.69	1	15	40	0	1987	0		123	78	125	81	124	79	2	1	0	0	0	0	0	0		5	1
2	1996-01-01	1.56	57.8	23.7508	81.5	0	1	0	5.2	343	0.7	43	10	2	221	43	9	3	18	13.7	16.3	4.47	1.17	2.41	1.95	0					0		145	74	150	70	147	72	2	1	1	0	0	0	0	0		5	1
2	2009-01-01	1.59	73.1	28.915	90	0	1	0	5.5	355	0.9	23	10	2	310	44	69	8.30662	36	6.7						0					0		133	85	128	79	130	82	2	1	1	0	0	0	0	0		5	1
2	2006-01-01	1.62	81.4	31.0166	90.5	0	1	0	4.5	282	0.4	29	10	2	164	43	47	6.85565	24	7.3	8.6	4.62	1.52	2.56	1.2	0					1	3	153	99	164	96	158	97	2	0	1	0	0	0	0	0		5	1
1		1.54	70.4	29.6846	92	0	1	0	5.5	329	0.7	43	10	2	322	46	24	4.89898	29	5.8	6.1	5.01	1.2	2.79	2.25	0					0		123	71	119	72	121	71	2	1	0	0	0	0	0	0		5	1
1	2006-01-01	1.77	80.5	25.695	88	1	0	0	4.8	255	0.3	29	10	2	136	43	23	4.79583	22	6.3	8.5	2.39	0.99	1.06	0.75	0					0		150	96	150	93	150	94	2	1	1	0	0	0	0	0		4	1
1	2014-01-01	1.73	83.9	28.033	93	0	1	0	8.9	384	1.5	29	10	2	239	45	27	5.19615	20	6.7	7.5	4.53	1.03	2	3.31	0					0		144	91	149	90	146	90	2	1	0	0	0	0	0	0		5	1
1	2003-01-01	1.68	73.5	26.0417	87	1	0	0	7.5	258	1.1	28	10	2	265	42	21	4.58258	23	7						0					0		163	93	153	95	158	94	2	0	0	0	0	0	1	0		4	1
1	2016-01-01	1.73	72.2	24.1238	83	1	0	0	4.2	260	0.4	27	10	2	250	40	27	5.19615	19	7	7.6	4.72	0.67	2.25	3.96	1	20	15	1		0		149	90	146	88	147	89	2	1	1	0	0	1	1	0		5	1
1	2005-01-01	1.54	58.8	24.7934	83	0	1	0	4	346	0.6	36	10	2	259	49	23	4.79583	22	7.2	7.1	4.01	1.2	2.25	1.23	0					1	3	160	66	159	69	159	67	2	1	1	0	0	0	0	0		5	1
1	2013-01-01	1.71	93.7	32.044	100	0	1	0	8	400	1.1	1	10	2	220	46	48	6.9282	34	6.7	7.1	4.35	1.22	2.5	1.39	0					0		109	78	114	80	111	79	2	0	1	0	0	0	0	0		5	2
2	2016-01-01	1.57	68	27.5873	78.3	1	0	0	5.3	313	0.3	22	10	2	409	40	22	4.69042	18	7	6.5	4.79	1.61	2.68	1.11	0					0		110	75	106	74	108	74	2	0	1	0	0	0	0	0		5	1
1	2010-01-01	1.83	92.1	27.5016	91.5	1	0	0	5.3	312	0.8	16	10	2	187	46	67	8.18535	37	8.1		3.45	0.88	1.28	2.85	1	20	8	0	2009	0		113	70	120	72	116	71	2	1	1	0	0	0	1	0		5	1
2	2009-01-01	1.56	60.8	24.9836	76	1	0	0	5.9	293	0.6	15	10	2	295	44	18	4.24264	18	7.8	5.4	3.32	0.96	1.9	1.02	0					0		121	64	118	62	119	63	2	1	1	0	0	0	0	0		4	1
1	2007-01-01	1.6	73.3	28.6328	88	0	1	0	21.6	365	4.6	39	10	2	252	45	54	7.34847	26							1	40	14	1		0		118	67	119	70	118	68	2	1	1	0	0	0	0	0		5	1
2	2008-01-01	1.65	69.5	25.528	75.5	1	0	0	7.8	288	0.3	29	10	2	311	51	57	7.54983	40	9.3	14.6	5.72	1.09	3.54	2.39	0					0		140	84	144	83	142	83	2	1	0	0	0	0	0	0		5	4
2	2013-01-01	1.58	62.5	25.0361	87.5	0	1	0	3.4	326	0.7	38	10	2	291	47	38	6.16441	22	7.5	7.7	4.82	2.26	1.93	1.38	0					0		161	76	162	72	161	74	2	1	0	0	0	0	0	0		5	1
2	2015-01-01	1.57	54.5	22.1104	74	0	1	0	2.7	240	0.4	44	10	2	225	44	18	4.24264	19	6.9		3.97	1.37	2.16	0.96	0					0		128	72	134	69	131	70	2	1	0	0	0	0	1	0		5	2
1	2012-01-01	1.81	82.2	25.0908	92.5	1	0	0	8.9	343	0.7	10	10	2	220	42	31	5.56776	34	7.2	5.2	3.54	0.78	2.19	1.26	1	40	15	1		0		114	75	111	73	112	74	2	1	1	0	0	0	1	0		5	1
1	2016-01-01	1.78	76.5	24.1447	86.5	1	0	0	4	198	0.4	35	10	2	225	42	20	4.47214	20	6.1	5.6	4.04	1.56	2.16	0.71	0					0		178	93	162	88	170	90	2	0	1	0	0	0	0	0		5	1
2	1994-01-01	1.62	63.6	24.2341	83	0	1	0	4.2	297	0.5	57	10	2	285	42	15	3.87298	16	7.8	7.4	3.84	0.91	2.54	0.87	0					1	2	103	68	97	64	100	66	2	0	1	0	0	0	0	0		5	2
1	2013-01-01	1.67	78.4	28.1114	94	0	1	0	5.2	286	1	50	10	2	205	45	20	4.47214	18	6.9	6.3	3.94	0.9	2.71	0.72	0					0		114	81	122	91	118	86	2	1	1	0	0	0	1	0		5	1
1		1.7	83.1	28.7543	96	0	1	0	10.5	346	1.8	24	10	2	281	45	73	8.544	48	8.1	7.1	3.88	1.26	2.22	0.88	0					0		140	72	137	72	138	72	2	1	1	0	0	0	0	0		5	2
2	2005-01-01	1.54	65.1	27.4498	99	0	1	0	5.5	297	0.9	42	10	2	273	43	32	5.65685	32	7.8		3.19	1.18	1.29	1.58	0					0		140	82	126	78	133	80	2	1	1	0	0	0	0	0		5	1
1	2011-01-01	1.59	68	26.8977	95	1	0	0	7	276	1.4	9	10	2	304	45	16	4	18	7.2	10.3	4.5	1.4	2.42	1.49	1	6	20	0	2010	1	2	131	86	127	86	129	86	2	1	1	0	0	0	0	0		5	1
1	2016-01-01	1.66	93.3	33.8583	106	0	1	0	4.4	334	1.1	27	10	2	308	41	18	4.24264	19	12.5						0					1	1	163	108	172	110	167	109	2	1	1	0	0	0	0	1	Osteoarthritis	5	3
1	2016-01-01	1.73	80.4	26.8636	88.5	0	1	0	7.2	329	2.1	34	10	2	252	43	15	3.87298	22	5.9	6.1	5.73	1.29	3.73	1.56	0					0		113	63	102	64	107	63	2	0	1	0	0	0	0	0		5	1
1	2014-01-01	1.69	75.3	26.3646	80.5	1	0	0	9.9	311	0.4	59	10	2	235	46	54	7.34847	32	6.6	7.3	3.71	1.04	1.83	1.86	0					0		117	64	95	68	106	66	2	1	1	0	0	0	0	0		5	2
1	2000-01-01	1.72	103.2	34.8837	113	0	1	0	13	372	3.4	20	10	2	307	43	31	5.56776	28	7.2	7.3	3.86	1.95	1.64	0.59	0					0		185	106	174	103	179	104	2	1	1	0	0	0	0	0		5	1
2	2006-01-01	1.58	50.2	20.109	71	1	0	0	3.5	168	0.9	21	10	2	295	46	11	3.31662	23	5.8	4.8	4.3	1.22	2.5	1.28	0					0		123	74	112	69	117	71	2	1	1	0	0	0	1	0		5	2
2	1991-01-01	1.51	66.9	29.3408	87	0	1	0	6	294	0.4	18	10	2	404	43	24	4.89898	16	7.9	7.5	5.68	1.08	4.02	1.27	0					0		118	64	111	68	114	66	2	1	1	0	0	0	0	0		5	3
1	2008-01-01	1.65	61.5	22.5895	73.5	1	0	0	6.5	185	0.8	34	10	2	199	42	15	3.87298	17	6.9						1	20	30	0	206	0		138	67	134	65	136	66	2	0	1	0	0	0	0	0		4	1
1	2016-01-01	1.53	58.3	24.905	71.5	1	0	0	5.2	307	0.6	19	10	2	458	44	16	4	20	5.9	6.8	3.8	1.19	2.05	1.24	0					0		140	81	142	72	141	76	2	1	1	0	0	0	1	0		4	2
1	2016-01-01	1.69	65.9	23.0734	76.4	1	0	0	7.6	280	1.5	29	10	2	284	46	20	4.47214	20	7.3		4.42	1.12	2.23	2.36	0					0		102	71	99	71	100	71	2	1	1	0	0	0	0	0		1	3
2	2006-01-01	1.51	66.6	29.2092	87.5	0	1	0	6.9	324	1.9	48	10	2	223	45	14	3.74166	19	6.3	6.7	4.53	1.1	2.09	2.94	0					0		122	68	144	68	133	68	2	1	1	0	0	0	0	0		4	1
2	2003-01-01	1.53	78	33.3205	98	0	1	0	7.9	347	1.7	32	10	2	304	46	24	4.89898	26	5.7	6.1	5.42	2.18	2.94	0.66	0					0		137	82	145	83	141	82	2	1	1	1	0	0	0	1	Depression, Obesity	5	3
2	2016-01-01	1.54	58.8	24.7934	80	0	1	0	4.1	343	0.4	21	10	2	263	41	46	6.78233	31	7.3	8.2	4.42	1.54	2.22	1.45	0					0		131	66	126	65	128	65	2	0	1	0	0	0	0	0		5	1
1	2011-01-01	1.7	80.7	27.9239	89	0	1	0	10.6	331	1.2	49	10	2	251	46	45	6.7082	28	6.8	8.3	4.06	0.91	2.16	2.17	1	10	10	0	1987	0		119	84	113	83	116	83	2	1	1	0	0	0	0	0		5	2
2		1.49	59.1	26.6204	82.4	1	0	0	5.1	257	0.4	20	10	2	216	42	23	4.79583	28	6	6.1	3.77	1.13	1.88	1.67	0					0		144	87	145	85	144	86	2	1	1	0	0	0	0	1	Hypothyrodism	1	1
2	2000-01-01	1.62	61.2	23.3196	81.3	1	0	0	5.9	299	1.4	23	10	2	299	46	38	6.16441	28							0					0		137	60	140	64	138	62	2	1	1	0	0	0	0	0		4	1
1	2009-01-01	1.71	72.7	24.8624	84	1	0	0	5.5	192	1.1	35	10	2	256	42	10	3.16228	12	7.3	7.2	3.36	1.56	1.49	0.68	0					0		153	88	147	81	150	84	2	1	1	0	0	0	0	0		5	2
2	2009-01-01	1.51	58.9	25.8322	80	0	1	0	4.6	312	0.3	21	10	2	252	47	31	5.56776	25	7.9	9.8	4.38	1.29	2.45	1.4	0					0		154	97	156	102	155	99	2	1	1	0	0	0	0	0		5	1
1	1970-01-01	1.56	68.5	28.1476	91.5	0	1	0	6.1	271	1.8	75	10	2	293	40	12	3.4641	12	6.7	8.8	4.03	0.94	2.35	1.64	1	40	15	1		0		159	83	168	79	163	86	2	1	1	0	0	0	0	0		4	1
2	1995-01-01	1.52	56	24.2382	80	1	0	0	4.4	283	0.6	38	10	2	264	46	20	4.47214	21	7.1						0					1	3	138	81	136	83	137	82	2	1	1	0	0	0	0	0		1	1
1	2005-01-01	1.75	83.7	27.3306	93	0	1	0	8.5	381	2.4	39	10	2	211	44	36	6	27	7.3	7.4	4.44	1.61	2	1.83	1	21	30	0	1996	0		134	96	135	92	134	94	2	0	1	0	0	0	0	0		5	1
1	2015-01-01	1.68	71.7	25.4039	82.5	1	0	0	8.9	348	1.1	13	10	2	325	54	31	5.56776	35	5.6	5.8	6.74	0.56	4.65	3.37	0					0		129	83	132	85	130	84	2	0	1	0	0	0	0	0		5	1
2	1990-01-01	1.53	49.9	21.3166	72.5	1	0	0	4.7	293	1.1	18	10	2	317	46	19	4.3589	25	6.4	5.9	4.42	1.62	2.24	1.23	0					0		129	63	100	61	114	62	2	1	1	0	0	0	0	0		5	3
1	2013-07-02	1.78	71	22.4088	78	1	0	0	6.3	316	0.7	8	10	2	351	48	11	3.31662	151	9.7						1	20	20	1		0		128	75	120	68	124	71	2	0	1	0	0	0	0	0		4	1
1	2011-01-01	1.66	83.4	30.2656	95	0	1	0	4.2	336	0.8	49	10	2	257	41	12	3.4641	13	7.2						0					0		142	71	141	68	141	69	2	1	1	0	0	0	1	0		5	1
2	2012-01-01	1.55	62.5	26.0146	84	1	0	0	4.4	312	0.4	22	10	2	263	49	20	4.47214	21	7	6.4	4.48	1.27	2.47	1.63	0					0		138	60	145	59	139	59	2	1	1	0	0	1	0	1	Malignant Neoplasms Anemia	5	1
2	2016-01-01	1.66	84	30.4834	92	0	1	0	5.9	376	0.6	84	10	2	572	43	53	7.28011	41	7.1	8.5	3.82	0.98	2.24	1.32	0					0		121	75	121	71	121	73	2	1	1	0	0	0	0	0		5	2
1	2014-01-01	1.65	85.5	31.405	99.5	0	1	0	7.9	365	0.7	37	10	2	278	45	56	7.48331	33	7.2	7.4	3.79	1.22	2.17	0.88	1	3	20	0	2000	0		114	68	106	69	110	68	2	0	1	0	0	0	0	0		5	2
2	2000-01-01	1.61	62.2	23.996	73.4	1	0	0	3.2	278	0.8	26	10	2	230	46	20	4.47214	23	6.7	7.6	5.37	2.23	2.5	1.42	0					0		126	70	124	69	125	69	2	1	1	0	0	0	0	1	Thyrotixicosis	5	1
2	2006-01-01	1.54	49.6	20.9142	70.5	1	0	0	3.7	307	0.3	43	10	2	242	39	37	6.08276	31	6.4	7.7	4.91	1.65	2.98	0.61	0					0		151	75	155	75	153	75	2	1	0	0	0	0	0	0		5	1
1	2015-01-01	1.73	81.1	27.0975	89	1	0	0	7.8	258	0.7	15	10	2	286	47	14	3.74166	16	7	5.6	4.27	1.41	2.43	0.95	1	14	15	0	2002	0		142	86	140	78	141	82	2	1	1	0	0	0	0	0		4	2
2	2016-01-01	1.49	44.2	19.909	66	1	0	0	3.4	196	0.6	21	10	2	143	41	22	4.69042	19	7.1	6.1	3.7	1.24	2.2	0.96	0					0		100	64	104	63	102	63	2	0	1	0	0	0	0	0		5	1
1	2013-01-01	1.66	73.1	26.5278	90	0	1	0	4.3	376	0.4	45	10	2	345	46	32	5.65685	27	7.4	7.7	4.23	1.54	2.16	1.17	0					0		119	77	134	78	127	77	2	0	1	0	0	0	0	0		5	2
1	2011-01-01	1.7	78.5	27.1626	92	0	1	0	8.2	400	0.9	27	10	2	190	42	17	4.12311	16	6.4	7.6	3.12	0.87	1.29	2.11	0					0		112	73	111	71	111	72	2	1	1	0	0	0	0	0		5	1
1	1991-01-01	1.66	57.6	20.9029	73	1	0	0	4.8	231	0.3	15	10	2	166	44	19	4.3589	23	7	7.3	2.79	0.98	1.37	0.98	1	20	10	0	1987	0		127	60	121	55	124	57	2	1	1	0	0	0	0	0		5	1
1	2012-01-01	1.68	56	19.8413	67.5	1	0	0	4.5	197	0.4	16	10	2	214	44	7	2.64575	11	6.6	5.8	4.16	1.46	2.43	0.59	0					0		139	65	155	83	147	74	2	0	0	0	0	0	0	0		2	1
2	2009-01-01	1.6	70.8	27.6562	88	0	1	0	6.2	382	1	30	10	2	430	46	51	7.14143	34	7.4		4.84	1.29	2.6	2.09	0					0		149	89	165	78	157	83	2	1	1	0	0	0	0	0		5	2
2	2014-01-01	1.58	61.4	24.5954	74	1	0	0	4.7	223	0.4	43	10	2	252	47	24	4.89898	27	6	6.8	3.26	1.14	1.81	0.68	0					0		133	95	119	90	126	92	2	1	0	0	0	0	0	0		5	1
1	2001-01-01	1.57	72	29.2101	92	0	1	0	8.7	303	2.4	47	10	2	256	43	37	6.08276	22	7.8	6.4	3.09	0.99	1.4	1.54	0					0		98	51	104	51	101	51	2	1	1	0	0	0	1	0		5	2
1	2011-01-01	1.71	88.8	30.3683	110	0	1	0	9	384	1.3	28	10	2	318	42	33	5.74456	28							0					0		129	74	136	75	132	74	2	1	1	0	0	0	0	0		4	1
2	2010-01-01	1.47	69.2	32.0237	92	0	1	0	4.4	277	0.7	86	10	2	301	46	14	3.74166	18	6.7		4.08	1.11	1.84	2.49	0					0		147	91	156	105	151	98	2	1	1	0	0	0	0	0		4	2
2	2015-01-01	1.51	75.4	33.0687	93	0	1	0	5.9	362	0.5	94	10	2	407	38	22	4.69042	16	9.4	6.8	5.52	1.17	3.86	1.09	0					0		163	83	140	65	151	74	2	1	1	0	0	0	0	0		4	1
1	2014-01-01	1.61	55.9	21.5655	77	1	0	0	4.5	289	1.1	16	10	2	204	44	23	4.79583	27	7.2						0					1	2	123	77	135	74	129	75	2	0	1	0	0	0	0	0		5	1
2	2004-01-01	1.58	58	23.2335	76.5	1	0	0	4.9	348	0.8	29	10	2	262	42	13	3.60555	12	6.4	6.6	4.68	1.24	2.71	1.6	0					0		149	60	153	67	151	63	2	1	1	0	0	0	0	0		3	1
2	2007-01-01	1.57	85	34.4842	97	0	1	0	9.2	373	1.1	33	10	2	294	44	15	3.87298	18	14	17.3	7.15	1.31	4.86	2.16	0					0		154	81	149	77	151	79	2	1	1	0	0	0	0	0		5	3
1	2014-01-01	1.66	79.9	28.9955	99	0	1	0	6.3	334	1.4	38	10	2	308	39	43	6.55744	34	7.4	8.5	4.22	1.06	2.18	2.15	0					0		132	75	121	76	126	75	2	1	1	0	0	0	0	0		5	1
2	2010-01-01	1.55	65	27.0552	78.5	0	1	0	10.9	373	0.8	43	10	2	269	44	44	6.63325	30	7.7	6.9	4.93	1.27	2.63	2.26	0					0		141	80	139	65	140	72	2	1	1	0	0	0	0	0		3	2
1	2008-01-01	1.74	70.9	23.4179	80.7	1	0	0	5.1	262	0.3	21	10	2	202	40	14	3.74166	16	6.5	7.2	3.67	1.57	1.7	0.89	0					0		118	79	113	77	115	78	2	0	1	0	0	0	0	0		4	1
2	2005-01-01	1.62	54.4	20.7285	84	1	0	0	6.1	267	0.3	25	10	2	240	48	18	4.24264	25	6.9	7.4	4.6	1.83	2.03	1.63	0					0		169	82	174	88	171	85	2	0	1	0	0	0	0	0		5	1
1	2010-01-01	1.65	69.3	25.4545	84	1	0	0	4.8	254	0.7	12	10	2	207	43	29	5.38516	34	7.7	10.1	3.11	0.88	1.74	1.07	0					0		126	74	136	70	131	72	2	1	1	0	0	0	1	0		4	1
2	2009-01-01	1.55	57	23.7253	79.5	1	0	0	6.1	279	0.7	18	10	2	352	44	11	3.31662	15	7.2						0					0		129	66	138	64	133	130	2	1	1	0	0	0	0	0		4	1
1	2006-01-01	1.67	70.1	25.1354	84.5	1	0	0	9.5	314	1.9	22	10	2	257	47	74	8.60233	58	7.1						0					0		139	90	140	96	139	93	2	1	1	0	0	0	1	0		5	1
1	1996-01-01	1.72	72.6	24.5403	90.6	1	0	0	5.1	265	0.3	19	10	2	250	42	24	4.89898	21	7	5.5	2.28	0.85	1.04	0.87	0					0		147	78	147	83	147	80	2	1	1	0	0	0	0	1	Nephritis, nephropathy	5	1
1	1995-01-01	1.77	60.5	19.3112	76.5	1	0	0	6.2	264	0.7	16	10	2	292	47	17	4.12311	19	6.8	6	4.3	1.95	0.79	1.99	0					0		95	64	90	76	92	70	2	1	1	0	0	0	0	1	Anemia, DM Retinopathy	5	1
1	2013-01-01	1.65	81.2	29.8255	94	0	1	0	3.4	290	1	26	10	2	340	40	17	4.12311	15	8.1	9.1	3.7	0.76	2.25	1.53	0					0		178	112	164	104	171	108	2	1	1	0	0	1	0	0		5	1
1	2012-01-01	1.71	68.4	23.3918	82	1	0	0	5.3	320	0.7	25	10	2	218	45	26	5.09902	23	6.9	7	4.02	0.95	2.64	0.95	0					0		164	84	160	86	162	85	2	1	1	0	0	0	0	0		4	1
1	2000-01-01	1.85	74.4	21.7385	86	1	0	0	5.3	226	1	41	10	2	214	43	22	4.69042	20	6.9		6.24	1.47	4.39	0.83	0					0		140	80	147	79	143	79	2	1	1	0	0	0	0	0		5	1
1	1990-01-01	1.69	80.1	28.0452	90.5	1	0	0	8.7	289	0.8	14	10	2	247	48	42	6.48074	26	7.2						0					0		148	78	147	78	147	78	2	1	1	0	0	0	1	0		5	1
2	2011-01-01	1.61	63.3	24.4204	78	1	0	0	5.9	251	0.6	27	10	2	298	43	14	3.74166	18	5.9	6	5.74	1.56	3.26	2.02	0					0		127	69	128	69	127	69	2	0	1	0	0	0	0	0		5	2
2	2014-01-01	1.62	54	20.5761	70.5	1	0	0	4.7	192	0.4	73	10	2	191	44	16	4	20	6.4	6.6	7	2.18	4.33	1.09	0					0		137	58	133	64	135	61	2	0	1	0	0	0	0	0		5	1
1	2000-01-01	1.72	72.1	24.3713	83	1	0	0	3.6	200	0.6	32	10	2	264	44	17	4.12311	18	7.3	7.5	3.64	1.21	2.02	0.9	0					0		153	66	158	72	155	69	2	1	1	0	0	0	0	1	Chronic Anemia, Ca Colon Hemicolectomy, DM Nephropathy	5	3
1	2001-01-01	1.73	60	20.0474	63	1	0	0	6.4	226	0.5	42	10	2	232	45	21	4.58258	32	5.2	16.3	3.17	1.11	1.7	0.79	0					0		133	93	130	90	131	91	2	1	0	0	0	0	0	0		5	1
1	2003-01-01	1.74	69.6	22.9885	84	0	1	0	5.3	261	0.8	28	10	2	342	43	28	5.2915	21	6.2	6.5	5.26	0.99	2.89	3.04	0					0		122	81	128	76	125	78	2	1	0	0	0	0	0	0		5	2
1	2002-01-01	1.69	67.3	23.5636	74	1	0	0	5.6	350	0.4	16	10	2	251	43	53	7.28011	38	7.2	7.4	3.62	1.16	2.05	0.9	1	7	9	1		0		125	77	126	81	125	79	2	1	1	0	0	0	0	0		5	3
1	2016-01-01	1.75	67.6	22.0735	72	1	0	0	9	225	0.8	40	10	2	215	44	19	4.3589	23	6.7	5.5	4.07	1	2.84	0.5	0					0		111	69	115	73	113	71	2	0	1	0	0	0	0	0		5	2
2	2012-01-01	1.58	79.3	31.7657	85.5	0	1	0	4.6	365	0.5	13	10	2	476	48	18	4.24264	18	6.2	7.6	6.12	1.45	3.45	2.69	0					0		135	76	122	71	128	73	2	0	1	1	0	0	0	0		5	1
1	2009-01-01	1.75	85.1	27.7878	92.2	0	1	0	10.9	398	1.9	25	10	2	248	44	72	8.48528	43	7.1	10.5	3.63	1.02	1.9	1.56	1	2	3	0	1981	0		122	86	119	82	120	84	2	0	1	0	0	0	0	0		5	3
1	1995-01-01	1.77	82.1	26.2058	96	1	0	0	4.3	256	0.2	59	10	2	158	44	42	6.48074	29	7.1	7.9	4.02	1.12	2.04	1.9	1	20	40	0	1991	0		120	71	118	74	119	72	2	1	1	0	0	0	0	0		5	1
2	2012-01-01	1.63	65.4	24.6152	76	0	1	0	5.3	346	0.6	81	10	2	257	42	33	5.74456	24	7.3	9.9	4.51	1.21	2.87	0.94	0					0		137	63	139	57	138	60	2	0	1	0	0	0	0	0		4	1
2	2006-01-01	1.47	62	28.6917	103	0	1	0	9.8	310	1.8	39	10	2	265	44	48	6.9282	32	7.4		5.06	1.49	2.77	1.77	0					0		166	81	160	85	163	83	2	1	1	0	0	0	0	0		5	1
2	2005-01-01	1.55	62.1	25.8481	86.5	1	0	0	6.3	240	0.6	30	10	2	226	43	12	3.4641	19	7.6						0					0		145	66	146	64	145	65	2	1	1	0	0	1	0	1	Osteoporosis	5	1
2	2014-01-01	1.54	54.6	23.0224	75	1	0	0	6.8	336	1.4	21	10	2	200	45	97	9.84886	50	7	6.1	6.43	1.6	4.14	1.53	0					0		144	82	138	81	141	81	2	1	1	0	0	0	0	0		4	1
2	2013-03-01	1.69	68.9	24.1238	72	0	0	0	5.6	316	0.6	17	10	2	173	42	16	4	16	7.3	10.4	5.87	1.71	3.74	0.93	0					1	2	127	75	125	78	126	76	2	0	0	0	0	0	0	0		5	2
2	2010-01-01	1.57	82.1	33.3076	93	0	1	0	4.5	283	1.2	49	10	2	283	45	12	3.4641	14	5.8	6.2	4.57	1.7	2.4	1.03	0					0		161	81	141	72	151	76	2	1	1	0	0	0	0	0		5	1
2	2016-01-01	1.54	53.3	22.4743	70.2	1	0	0	4.6	259	0.7	43	10	2	374	45	22	4.69042	19	7		6.92	1.7	4.75	1.03	0					0		133	73	135	72	134	72	2	1	0	0	0	0	0	0		5	1
1	2002-01-01	1.62	53.2	20.2713	63	1	0	0	6.5	214	0.6	30	10	2	225	48	17	4.12311	27	9.6	11.4	2.61	1.35	1.03	0.5	0					0		119	71	120	73	119	72	2	0	1	0	0	0	1	0		3	1
1	2004-01-01	1.72	66.9	22.6136	82.5	1	0	0	4	217	0.2	26	10	2	231	47	25	5	25	6.9						0					0		137	73	131	74	134	73	2	1	1	0	0	0	0	0		1	1
2	2013-01-01	1.66	62.9	22.8262	72.5	1	0	0	7.7	272	1.2	26	10	2	295	42	28	5.2915	22	6.2	5.4	3.6	1.08	1.78	1.64	0					0		93	68	100	67	96	67	2	0	1	0	0	0	0	0		2	1
1	2013-01-01	1.68	80.6	28.5573	92	1	0	0	7.5	297	1.1	21	10	2	284	43	24	4.89898	19	6.5	6.7	4.54	1.22	2.63	1.52	0					0		121	87	120	82	120	84	2	0	1	0	0	0	0	0		5	2
2	2006-01-01	1.62	78.3	29.8354	110.2	0	1	0	7.9	367	0.4	34	10	2	306	50	111	10.5357	59	7.5		4.82	1.35			0					0		107	33	113	85	110	59	2	0	0	0	0	0	0	0		5	4
1	2007-01-01	1.72	61.2	20.6869	70	1	0	0	3.7	218	0.3	32	10	2	207	43	12	3.4641	15	5.6	6.3	4.65	1.55	2.51	1.3	1	30	10	1		0		128	78	129	74	128	76	2	1	1	0	0	0	1	0		5	1
1	2008-01-01	1.65	76.9	28.2461	90	1	0	0	6.2	324	0.9	16	10	2	363	49	36	6	25	7.4	7.6	5.22	1.11	3.4	1.56	0					0		138	75	135	73	136	74	2	0	0	1	0	0	0	0			2
1	2016-01-01	1.69	89	31.1614	99	0	1	0	8	375	1	41	10	2	276	47	34	5.83095	27	7	6	3.95	1.03	2.07	1.87	0					0		144	92	146	94	145	93	2	1	1	0	0	0	0	0		5	3
2	2002-01-01	1.36	36.6	19.7881	54	1	0	0	4.2	187	0.4	22	10	2	268	45	18	4.24264	20	7		3.67	1.36	1.91	0.88	0					0		123	72	122	73	122	72	2	0	1	0	0	0	0	0		5	3
1	2011-01-01	1.82	77.1	23.2762	83	1	0	0	4.3	226	0.2	15	10	2	261	40	23	4.79583	24	7.3		4.61	1.23	2.5	1.94	1	6	20	0	1990	0		157	103	155	96	156	99	2	1	1	0	0	0	0	0		5	2
1	2011-01-01	1.75	81.4	26.5796	88	0	1	0	4.7	349	0.9	19	10	2	214	45	41	6.40312	25	8.5	11.8	3.75	0.93	1.69	2.48	0					0		118	82	120	83	119	82	2	0	1	0	0	0	1	0		5	1
2	2012-01-01	1.53	66.9	28.5788	75.5	0	1	0	4.3	336	1.2	56	10	2	274	45	17	4.12311	22							0					0		120	66	125	65	122	65	2	0	0	0	0	0	0	0		5	1
1	2017-01-01	1.65	90.5	33.2415	95	0	1	0	4.1	359	0.4	14	10	2	160	42	21	4.58258	20	6.4	6	4.13	2.03	1.71	0.85	1	3	1	0	1997	0		119	72	114	73	116	72	2	1	1	0	0	0	0	0		5	2
1	1990-01-01	1.8	85.6	26.4198	94	1	0	0	8.3	292	0.8	34	10	2	168	42	25	5	26	6.6	7.7	5.72	1.15	3.97	1.33	0					0		124	77	122	77	123	77	2	0	1	0	0	0	0	0		5	2
1	2010-01-01	1.68	62.8	22.2506	87	1	0	0	4.8	216	0.4	26	10	2	187	45	30	5.47723	35	6.2	6.3	3.09	1.02	1.75	0.7	0					0		116	65	118	58	117	61	2	1	1	0	0	0	1	0		5	1
1	2007-01-01	1.68	88.1	31.2146	97.5	0	1	0	9.9	361	1.1	28	10	2	251	47	18	4.24264	22	6.7	7.1	4.08	0.96	2.58	1.2	1	20	40	0	1993	0		120	74	123	75	121	74	2	1	1	0	0	0	0	1	Obesity	4	1
2	2014-01-01	1.55	51.3	21.3528	76	1	0	0	5.4	275	0.8	14	10	2	264	45	37	6.08276	25	6.1	6.2	4.23	1.46	1.91	1.89	0					0		144	82	131	75	137	78	2	1	1	0	0	0	0	0		5	1
1	2011-01-01	1.75	91.9	30.0082	90.5	0	1	0	6.1	359	0.2	33	10	2	217	46	28	5.2915	21	5.7		4.93	1.07	3.08	1.71	0					1	1	124	81	123	73	123	77	2	0	1	0	0	0	0	0		5	3
2	2014-01-01	1.58	63.9	25.5969	86	0	1	0	5.1	221	0.5	52	10	2	209	44	10	3.16228	15	6.9	6.8	4.8	1.86	2.34	1.32	0					0		151	78	154	84	152	81	2	0	0	0	0	0	0	0		5	1
2	2016-01-01	1.57	53.6	21.7453	70.5	1	0	0	4.6	285	0.6	20	10	2	372	47	33	5.74456	30	8	7.7	4.69	1.42	2.38	1.95	0					0		153	95	157	98	155	96	2	1	1	0	0	0	0	0		1	1
2	2011-01-01	1.59	83	32.831	90.5	0	1	0	6.7	351	0.8	23	10	2	297	44	71	8.42615	25	6.9	8.1	5.34	1.08	3.26	2.2	0					0		123	84	118	82	120	83	2	0	0	0	0	0	0	0		3	3
2	2008-01-01	1.64	54.1	20.1145	69.5	1	0	0	3.9	186	0.4	32	10	2	252	42	6	2.44949	14	6.4	6.8	4.72	1.52	2.74	1.02	0					0		96	62	93	61	94	61	2	0	1	0	0	0	0	0		5	2
1	2004-01-01	1.75	73.8	24.098	91.5	0	1	0	6.4	337	0.6	48	10	2	274	45	24	4.89898	18	7.8	8.5	4.93	1.12	2.75	2.34	1	40	20	0	2003	0		95	63	113	62	104	62	2	1	1	0	0	0	0	0		5	1
1	2000-01-01	1.68	68.1	24.1284	89	1	0	0	9.2	220	0.4	38	10	2	174	43	26	5.09902	19	7.8	7.1	3.94	0.84	2.43	1.47	1	40	20	1		0		146	67	137	68	141	67	2	1	1	0	0	0	1	0		5	1
1	2011-01-01	1.77	87.8	28.0252	87	0	1	0	3.5	249	0.5	49	10	2	222	47	24	4.89898	22	5.5	4.5	5.99	1.49	4.09	0.91	0					1	1	129	69	116	64	122	66	2	0	1	0	0	0	0	0		5	3
2	2013-01-01	1.63	73.1	27.5133	88	0	1	0	6.3	385	1.4	54	10	2	244	44	69	8.30662	36	8	9.9	6.62	1.39	4.16	2.36	0					0		143	84	158	99	150	91	2	0	0	0	0	0	0	0		5	2
1	2013-01-01	1.72	84.4	28.5289	101	0	1	0	7.1	365	0.3	54	10	2	220	43	20	4.47214	20	7	9.5	3.5	1.15	1.7	1.43	0					0		131	84	124	76	127	80	2	1	1	1	0	0	0	1	Hypothyroidism	5	1
1	2010-01-01	1.59	57.1	22.5861	70	1	0	0	5.6	269	0.6	28	10	2	282	46	26	5.09902	35	7.3						1	3	10	0	1980	1	3	156	86	149	87	152	173	2	1	1	0	0	0	0	0		5	1
2	2006-01-01	1.49	54.1	24.3683	74	1	0	0	7.7	318	2	30	10	2	336	44	71	8.42615	32	9	8.6	4.33	1.21	1.63	3.28	0					0		95	69	86	66	90	67	2	0	0	0	0	0	0	0		5	3
2	2007-01-01	1.59	68.9	27.2537	79	0	1	0	4.7	257	0.5	36	10	2	245	43	19	4.3589	21	6.2	6.8	3.94	1.25	1.87	1.81	0					0		133	65	119	87	126	76	2	1	1	0	0	0	0	0		5	1
2	1981-01-01	1.54	58.5	24.6669	74	1	0	0	4.4	226	0.9	38	10	2	233	44	22	4.69042	30	8.8						0					0		154	83	149	78	151	80	2	1	1	0	0	0	0	1	Hypothyroidism	5	1
2	1992-01-01	1.55	61.7	25.6816	90	0	1	0	5.3	352	0.9	27	10	2	244	42	14	3.74166	20	7.7	8.9	5.81	1.59	3.53	1.51	0					0		115	62	124	61	119	61	2	1	1	0	0	0	0	0		4	1
1	2006-01-01	1.62	59.6	22.71	78.5	1	0	0	4.6	257	0.3	24	10	2	247	45	21	4.58258	24	6.7						0					1	2	139	95	135	96	137	95	2	0	0	0	0	0	0	0		4	1
1	2015-01-01	1.71	75.9	25.9567	90	1	0	0	7.9	294	1.3	21	10	2	175	43	41	6.40312	28	6.5	7	4.64	1.26	2.95	0.94	1	2	10	0	1986	1	4	144	85	150	94	147	89	2	1	1	0	0	0	0	0		5	1
1	2002-01-01	1.67	69.4	24.8844	90	1	0	0	4	207	0.3	37	10	2	254	44	21	4.58258	20	8.2		3.87	0.89	2.22	1.68	0					0		143	84	127	83	135	83	2	1	1	0	0	0	0	0		3	1
1	2012-01-01	1.82	83.9	25.3291	89.5	0	1	0	10.5	374	0.1	46	10	2	167	46	149	12.2066	58	5.6	6.3	5.23	1.04	2.71	3.26	0					0		128	90	138	95	133	92	2	1	0	0	0	0	0	0		5	4
2	1996-01-01	1.57	62.5	25.356	79	1	0	0	4.3	223	1.2	23	10	2	381	42	15	3.87298	15	6.7	7.5	3.18	1.28	1.56	0.76	0					0		140	81	136	87	138	84	2	0	1	0	0	0	0	0		5	2
1	2009-01-01	1.65	83.6	30.7071	92	1	0	0	5.8	308	1.3	22	10	2	237	44	21	4.58258	22	7.3	8	4.52	1.23	2.3	2.19	1	24	10	0	1994	0		136	79	148	90	142	84	2	1	1	0	0	0	1	0		5	1
2	2000-01-01	1.54	53.8	22.6851	79	0	1	0	6.5	304	1.2	26	10	2	222	44	34	5.83095	32	7						0					0		128	74	117	70	122	72	2	1	1	0	0	0	0	0		5	2
2	2000-01-01	1.53	65.3	27.8953	99	0	1	0	11.6	386	1	24	10	2	266	43	71	8.42615	55	9.2	11.6	3.81	1.17	1.64	2.21	0					0		121	64	112	82	116	73	2	1	0	0	0	0	0	0		5	2
1	2010-01-01	1.72	73.1	24.7093	82	1	0	0	7.7	343	1	19	10	2	254	45	40	6.32456	35							0					1	1	119	85	118	86	118	85	2	1	1	0	0	0	0	0		5	1
1	2011-01-01	1.74	93.3	30.8165	97	0	1	0	13	374	1.6	41	10	2	305	46	61	7.81025	43	5.6	15.3	2.91	0.95	0.92	2.29	0					0		133	83	137	82	135	82	2	1	0	0	0	0	0	0		5	3
2	1999-01-01	1.6	58.2	22.7344	86	0	1	0	7.6	371	0.3	35	10	2	256	45	41	6.40312	23	7.3	8.7	5.51	0.41		14.6	0					0		187	91	182	87	184	89	2	1	1	0	0	0	0	0		5	1
2	2010-01-01	1.57	50.8	20.6094	67.5	1	0	0	6.1	244	0.8	13	10	2	223	42	22	4.69042	16	6.5	7.4	3.86	1.53	1.44	1.95	0					0		102	72	108	71	105	71	2	0	0	0	0	0	0	0		5	2
2	2009-01-01	1.56	63	25.8876	79	1	0	0	6.4	284	1	22	10	2	213	42	63	7.93725	39	8.9	14.6	4.38	1.54	2.12	1.59	0					0		99	71	113	69	106	70	2	1	1	0	0	0	0	0		5	2
1	2006-01-01	1.72	71.1	24.0333	88	1	0	0	6.1	220	0.9	47	10	2	215	44	28	5.2915	24	6.5						0					0		119	73	119	79	119	76	2	0	0	0	0	0	0	0		4	1
2	2012-01-01	1.64	61.3	22.7915	78	1	0	0	3.2	189	0.4	16	10	2	279	39	11	3.31662	18	7	7.2	4.41	1.93	2.02	0.8	0					0		137	61	140	68	138	64	2	1	1	0	0	0	0	1	Osteoarthritis	1	1
1	1994-01-01	1.63	75.6	28.4542	84	0	1	0	4.7	251	0.2	86	10	2	199	45	20	4.47214	20							0					0		114	73	117	70	115	71	2	1	0	0	0	0	1	0		5	3
2	2002-01-01	1.55	73.9	30.7596	91.5	0	1	0	4.4	337	0.3	45	10	2	250	45	17	4.12311	16	6.1	6.6	3.88	1.11	1.81	2.11	0					0		128	66	123	66	125	66	2	1	1	0	0	0	0	1	Thyrotoxicosis	5	1
1	2007-01-01	1.63	60.7	22.8462	78	1	0	0	4.9	232	0.8	30	10	2	217	43	16	4	16	6.4	7.8	3.47	0.96	1.48	2.27	0					0		119	77	118	78	118	77	2	0	1	0	0	0	0	1	Osteoarthritis	5	1
1	2000-01-01	1.78	70.8	22.3457	84	0	1	0	3.3	259	0.5	28	10	2	298	40	18	4.24264	21	7.8	8.5	4	1.19	2.35	1.01	0					0		153	83	154	84	153	83	2	1	1	0	0	0	1	0		5	1
1	2006-01-01	1.73	90.5	30.2382	95.5	0	1	0	4	282	0.4	62	10	2	171	43	24	4.89898	21	8.7	7.3	7.87	1.57	5.98	0.71	0					0		133	82	135	77	134	79	2	0	1	0	0	0	0	0		5	1
1	1996-01-01	1.76	78.6	25.3745	87	1	0	0	5.3	214	0.6	24	10	2	257	41	20	4.47214	17	7.2	16.5	3.52	1.42	1.84	0.58	0					0		120	86	119	82	119	84	2	1	1	0	0	0	0	0		5	2
1	2003-01-01	1.75	84	27.4286	92	0	1	0	10.4	376	1.5	45	10	2	211	45	53	7.28011	30	7.4		4.59	1.12	2.67	1.76	1	6	4	0	1987	1	3	104	80	126	73	115	76	2	0	1	0	0	0	0	0		5	1
1	1990-01-01	1.7	75.6	26.1592	87	0	1	0	6.6	280	0.4	51	10	2	213	42	20	4.47214	20	7.3						0					0		125	62	108	58	116	60	2	1	0	0	0	0	0	0		1	1
1	2007-01-01	1.59	68.3	27.0163	97	0	1	0	7.1	325	0.9	50	10	2	385	46	50	7.07107	24	9.6	10.1	4.63	1.04	2.57	2.25	1	10	20	0	1990	1	1	145	82	130	86	137	84	2	0	0	0	0	0	0	0		2	1
1	1996-01-01	1.76	85.2	27.5052	93	0	1	0	8.5	380	1.4	22	10	2	296	42	48	6.9282	38	8.3	9.2	7.12	1.09	4.65	3.04	1	3	5	0	2001	0		146	72	138	69	142	70	2	1	1	0	0	0	0	0		5	1
2	1980-01-01	1.58	59.4	23.7943	78	1	0	0	4.5	184	0.9	25	10	2	277	44	9	3	19	9.7	12.7	5.07	1.34	2.58	2.54	0					0		154	75	155	77	154	76	2	1	1	0	0	0	0	0		3	1
1	2002-01-01	1.73	73.7	24.6249	90	0	1	0	7.8	284	2.3	16	10	2	187	45	45	6.7082	50	12.3		4.24	0.88	1.79	3.45	0					0		141	70	140	74	140	72	2	1	0	0	0	0	0	1	Renal diseae	5	3
1	1985-01-01	1.65	65.9	24.2057	97.5	0	1	0	7.8	228	1.1	47	10	2	220	42	15	3.87298	14	7.3	5	4.45	1.33	2.76	0.79	1	10	20	0	2005	0		163	75	138	71	150	73	2	0	1	0	0	0	0	0		5	1
2	1993-01-01	1.5	65.2	28.9778	89	1	0	0	10.2	322	1.9	15	10	2	233	41	17	4.12311	21	6.9	8.4	4.99	1.15	2.94	1.98	0					0		131	75	140	75	135	75	2	1	1	0	0	0	1	1	Tuberculosis	1	1
1	1992-01-01	1.7	80.9	27.9931	100	0	1	0	6.5	292	1.5	63	10	2	251	44	229	15.1327	132	7.6	7.8	5.47	1.34	3.49	1.4	0					1	3	118	78	121	72	119	75	2	1	1	0	0	0	0	0		5	1
1	2006-01-01	1.79	89	27.7769	92	0	1	0	5.6	264	0.4	30	10	2	298	41	13	3.60555	12	9.4	8.9	6.81	1.18	4.92	1.56	1	20	15	0	999	0		137	81	131	76	134	78	2	0	1	0	0	0	0	0		5	1
1	2008-01-01	1.7	79.1	27.3702	103	0	1	0	6.3	361	1.6	70	10	2	229	46	62	7.87401	35	10.2	12	4.1	1	1.67	3.14	0					0		133	79	126	79	129	79	2	1	1	0	0	0	0	0		5	4
1	2002-01-01	1.78	79.8	25.1862	91	1	0	0	7.5	258	1.3	34	10	2	348	44	25	5	30	7.2	2.9	3.83	0.97	1.96	1.98	1	35	10	0	2016	0		156	84	129	82	152	83	2	0	0	0	0	0	0	0		4	1
2	1997-01-01	1.56	55.8	22.929	72	1	0	0	7.6	198	1.5	28	10	2	189	40	15	3.87298	17	7.1	12.3	5.18	3.05	1.87	0.58	0					0		140	73	142	72	141	72	2	1	1	0	0	0	0	0		4	1
1	2001-01-01	1.64	75	27.8852	94.5	0	1	0	6.3	304	0.5	51	10	2	305	34	26	5.09902	21	10.7	17	6.71	1.3		5.79	1	40	20	0	2013	0		124	72	119	72	121	72	2	1	1	0	0	0	0	0		5	2
1	2005-01-01	1.66	96.5	35.0196	110.8	0	1	0	11	400	1.9	14	10	2	238	44	43	6.55744	38	7.7						0					0		154	75	141	66	147	70	2	1	1	0	0	0	0	0		5	3
1	2004-01-01	1.67	78.2	28.0397	93	0	1	0	6.9	313	1.7	44	10	2	230	40	41	6.40312	27	6.7	5	3.09	0.94	1.7	0.99	0					0		113	62	110	59	111	60	2	0	1	0	0	0	0	0		5	2
1	2004-01-01	1.8	101.6	31.358	101	0	1	0	5.5	345	1	13	10	2	159	43	18	4.24264	19	12.3						0					0		134	89	128	88	131	88	2	0	0	0	0	0	0	0		4	2
2	2005-01-01	1.53	84.1	35.9264	97	0	1	0	5.6	256	0.9	52	10	2	230	40	19	4.3589	22	6.6		5.14	1.64	2.41	2.39	0					0		167	76	167	72	167	73	2	1	1	0	0	0	0	0		4	1
2	2016-01-01	1.56	55.2	22.6824	76.5	0	1	0	3.3	344	0.6	45	10	2	202	43	21	4.58258	29	5.9	6.8	3.85	1.35	1.8	1.55	0					0		145	70	146	69	145	69	2	1	1	0	0	0	0	1	Osteoarthritis	4	1
2	1993-01-01	1.53	55	23.4952	83	0	1	0	4.7	226	0.8	54	10	2	265	42	17	4.12311	14	12.8						0					0		114	62	133	78	123	70	2	1	1	0	0	0	0	0		1	1
1	2010-01-01	1.69	77.9	27.275	90	1	0	0	7.9	318	0.6	23	10	2	332	42	18	4.24264	13	9.2		10.47	1.04		14.15	0					0		145	84	144	88	144	86	2	1	1	0	0	0	1	0		5	2
2	2012-01-01	1.67	67.6	24.2389	72.5	1	0	0	3.3	168	0.3	31	10	2	249	46	11	3.31662	15	7		4.1	1.65	2.15	0.66	0					0		118	67	106	68	112	67	2	0	0	0	0	0	0	0		5	3
1	2005-01-01	1.58	83.7	33.5283	102	0	1	0	7.5	339	1.1	28	10	2	293	46	70	8.3666	35	7.8	4.6	4.19	1.07	2.41	1.56	0					0		140	81	132	79	136	80	2	1	1	0	0	0	0	0		5	1
1	2002-01-01	1.7	90.8	31.4187	101.5	0	1	0	6.7	389	0.8	24	10	0	296	40	47	6.85565	29	10.6	10.5	3.73	0.99	1.91	1.83	1	20	20	0	1997	0		139	79	145	76	142	77	2	1	1	0	0	0	0	0		5	2
1		1.78	90.9	28.6896	99.7	0	1	0	4.5	300	0.7	39	10	2	335	44	14	3.74166	19	8.3	11.5	4.68	1.76	2.39	1.16	1	10	12	0	2006	0		144	62	142	59	143	60	2	1	1	0	0	0	0	0		5	2
1	2004-01-01	1.79	91.9	28.682	93.5	0	1	0	12.3	271	1.7	81	10	2	276	41	15	3.87298	19	9.7	10.1	4.31	1.27	1.1	2.54	0					0		145	94	149	85	147	89	2	1	1	0	0	0	1	0		5	3
2	1999-01-01	1.57	74.5	30.2243	90	0	1	0	5.1	328	0.6	49	10	2	451	41	17	4.12311	20	9.9	11.2	3.58	1.31	1.49	1.72	0					0		150	73	155	75	152	74	2	1	0	0	0	0	0	0		4	1
1	1973-01-01	1.76	75.2	24.2769	85	1	0	0	5.5	275	0.4	30	10	2	292	42	13	3.60555	19	6.9	7.4	3.76	1.07	2.08	1.35	0					0		149	77	147	69	148	73	2	1	1	0	0	0	1	0		1	1
1	1998-01-01	1.74	93.1	30.7504	93	0	1	0	8.8	318	1.2	17	10	2	229	49	33	5.74456	27	8.2		3.65	1.09	1.82	1.64	0					0		110	74	113	68	111	71	2	0	0	0	0	0	0	0		5	2
1	1987-01-01	1.71	67.3	23.0156	84	1	0	0	5.7	269	0.7	27	10	2	229	46	21	4.58258	20	8.9	10	3.73	1.1	2.3	0.72	0					0		150	76	140	79	145	77	2	1	1	0	0	0	0	0		4	2
1	1996-01-01	1.72	71.8	24.2699	84	1	0	0	6.9	262	0.9	13	10	2	196	45	18	4.24264	17	7.5	9	4.3	0.98	2.86	1.02	1	30	5	1		1	2	115	67	108	68	111	67	2	0	0	0	0	0	0	0		1	1
1	1994-03-01	1.74	84.6	27.9429	98.5	0	1	0	5	388	0.8	33	10	2	251	41	28	5.2915	20	8	9.5	4.49	1.03	2.45	2.22	1	35	20	0	2005	1	1	142	74	134	69	140	71	2	1	1	0	0	0	1	0		5	2
1	2005-01-01	1.63	73.5	27.6638	77	0	1	0	4.1	307	0.3	33	10	2	241	42	24	4.89898	18	6.7	7.1	4.34	1.01	2.18	2.53	1	10	50	0	1987	1	2	113	74	109	70	111	72	2	1	1	0	0	0	0	0		5	1
1	2006-01-01	1.71	82	28.0428	93.5	0	1	0	8.9	337	0.7	35	10	2	271	38	36	6	25	9.1	8.9	5.41	1.01	3.22	2.6	1	20	10	1		0		166	93	168	98	167	95	2	1	1	0	0	0	1	0		5	1
1	2005-01-01	1.71	59.6	20.3823	75.5	1	0	0	6.1	279	0.7	55	10	2	265	46	14	3.74166	17	7.2	5.2	4.29	1.19	2.65	1	0					0		135	85	138	85	136	85	2	0	0	0	0	0	0	0		5	1
1	2001-01-01	1.72	66.1	22.3432	86.5	1	0	0	4.7	224	0.7	31	10	2	331	47	78	8.83176	36	7.4	7.9	5.85	1.84	3.63	0.84	0					0		181	91	172	99	176	95	2	1	1	0	0	0	0	1	Cerebrovascular Accident	5	1
1	1980-01-01	1.67	71.9	25.7808	89	0	1	0	3.1	308	0.3	62	10	2	311	43	23	4.79583	23	8.3						0					0		137	82	145	84	141	83	2	1	1	0	0	0	0	0		5	1
1	1993-01-01	1.64	67	24.9108	86	1	0	0	6.1	248	0.9	32	10	2	228	46	21	4.58258	24	9	13.3	3.91	0.85	2.26	1.76	0					0		144	69	148	69	146	69	2	1	1	0	0	0	1	0		5	1
1	2014-01-01	1.79	91.7	28.6196	96	0	1	0	5.4	397	0.6	16	10	2	248	45	42	6.48074	25	8	8.8	3.93	1.1	1.95	1.94	1	5	2	0	2000	1	1	124	81	112	82	118	81	2	0	0	0	0	0	0	0		3	1
2	2000-01-01	1.65	63.9	23.4711	69.8	1	0	0	7.1	340	1.6	30	10	2	104	47	23	4.79583	19	6.2	4.7	3.66	1.1	2.13	0.95	0					0		146	68	146	55	146	61	2	1	1	0	0	0	0	0		4	2
2	1993-01-01	1.65	77.6	28.5032	94	0	1	0	5.4	341	0.4	28	10	2	271	51	25	5	35	7.1						0					0		129	75	120	80	124	77	2	1	1	0	0	0	0	0		5	3
1	2009-01-01	1.75	99.3	32.4245	110	0	1	0	8.6	353	1.3	34	10	2	199	42	22	4.69042	21	9.3		3.48	1.11	1.67	1.54	0					1	1	97	70	98	77	97	73	2	0	0	0	0	0	0	0		5	1
2	2009-01-01	1.57	73.4	29.7781	78	1	0	0	5.3	232	1	18	10	2	255	41	19	4.3589	19	9.9		6.99	1.35	4.58	2.33	0					0		147	84	147	84	147	84	2	1	1	0	0	0	0	0		5	2
1	1993-01-01	1.6	75.9	29.6484	97.5	0	1	0	15.1	368	3.4	23	10	2	291	39	58	7.61577	40	9.8	11.5	3.89	1.03	1.44	3.12	1	30	20	1		1	4	118	68	126	76	122	72	2	1	1	0	0	0	0	0		5	1
2	1995-01-01	1.52	67.5	29.2157	83.5	1	0	0	4.3	274	0.4	15	10	2	261	43	34	5.83095	41	7	6.3	4.41	1.08	2.51	1.81	0					0		131	66	138	63	134	64	2	1	1	0	0	0	0	0		5	1
1	2006-01-01	1.74	74.8	24.706	79	0	1	0	4.5	369	0.9	24	10	2	276	44	31	5.56776	24	6.9	7.5	3.47	0.84	1.11	3.35	1	30	35	0	2010	0		130	69	125	61	127	65	2	1	1	0	0	0	0	0		5	1
1	1990-01-01	1.72	77.2	26.0952	85	0	1	0	4.7	371	0.4	57	10	2	256	42	65	8.06226	48	6.9	10.9	2.86	0.9	1.34	1.37	1	20	20	0	2006	1	2	140	77	141	75	140	76	2	0	0	0	0	0	0	0		5	1
1	2005-01-01	1.7	76.2	26.3668	90.2	0	1	0	5.1	348	0.4	53	10	2	215	43	45	6.7082	35	9.1	11.3	3.81	1.04	2.01	1.68	0					0		124	75	119	76	121	75	2	1	1	0	0	0	0	0		5	2
1	2008-01-01	1.62	73	27.8159	85	0	1	0	10.5	367	2.7	35	10	2	241	42	32	5.65685	24	9.4	14.9	4.47	1.19	2.59	1.52	0					0		119	75	114	72	116	73	2	1	1	0	0	0	0	1	Asthma	4	1
1	1997-01-01	1.68	85.6	30.3288	99	0	1	0	5.3	325	0.9	53	10	2	222	44	18	4.24264	22	7.9	7.5	3.5	1.12	1.62	1.67	1	45	10	1		0		138	57	135	58	136	57	2	1	1	0	0	0	1	0		5	1
1	1988-01-01	1.79	85.7	26.747	91.5	0	1	0	4	285	0.5	19	10	2	244	42	38	6.16441	28	8.4	10.3	2.42	0.82	1.08	1.14	1	10	1	0	2001	1	3	130	85	130	79	130	82	2	1	1	0	0	0	1	0		5	3
2	1994-01-01	1.52	70.6	30.5575	95	0	1	0	6.8	383	0.5	33	10	2	338	46	34	5.83095	22	7.3	9.6	4.75	1.13		5.74	0					0		149	79	155	71	152	75	2	1	1	0	0	0	0	0		5	2
1	2001-01-01	1.59	75.1	29.7061	90	0	1	0	4	222	0.6	46	10	2	378	38	39	6.245	40	9.3	17.4	3.3	0.98	1.77	1.22	0					0		138	71	134	58	136	64	2	1	1	0	0	0	0	0		4	1
1	2004-01-01	1.71	76.1	26.0251	87	0	1	0	5.1	377	0.7	34	10	2	191	43	31	5.56776	18	10.7	16	4	0.84	1.16	4.41	0					1	1	119	74	132	80	125	77	2	0	1	0	0	0	0	0		5	2
2	1999-01-01	1.52	54.5	23.589	69	0	1	0	2.9	224	0.5	42	10	2	298	42	26	5.09902	20	8.4	8.7	5.95	1.52	3.78	1.43	0					0		124	65	127	72	125	68	2	0	1	0	0	0	0	0		5	3
2		1.46	56.8	26.6467	82	1	0	0	5	323	0.2	28	10	2	238	40	9	3	14	13.6	12.7	5.34	1.39	3.38	1.26	0					0		109	50	103	54	106	52	2	1	1	0	0	0	1	0		5	1
2	2006-01-01	1.52	63.4	27.4411	94	0	1	0	6	301	0.8	30	10	2	302	46	18	4.24264	16	8.9	10.1	5.44	1.35	2.53	3.44	0					0		101	66	100	75	100	70	2	1	1	0	0	0	1	0		5	3
1	1998-01-01	1.77	69.5	22.1839	79	1	0	0	14	281	1.3	23	10	2	353	39	24	4.89898	35	6	10	4.55	1.06	2.63	1.9	0					0		165	76	154	72	159	74	2	1	1	0	0	0	0	1	Kidney Failure	5	1
1	2015-01-01	1.6	78.4	30.625	97	0	1	0	15.3	371	3	62	10	2	191	45	25	5	19	6.8	10.7	3.57	1.04	2.05	1.06	0					0		119	72	125	71	122	71	2	1	1	0	0	1	0	0		5	2
2	2010-01-01	1.53	64.8	27.6817	93.5	1	0	0	7	325	0.4	17	10	2	167	46	39	6.245	66	7.2	6.9	4.68	1.71	2.09	1.94	0					0		150	79	156	85	153	82	2	1	1	0	0	0	0	0		5	1
1	2011-01-01	1.67	79.7	28.5776	97	0	1	0	8.3	295	0.6	27	10	2	299	45	55	7.4162	57	6.6						0					0		99	67	98	64	98	65	2	1	1	0	0	0	0	0		4	1
2	1995-01-01	1.53	60.6	25.8875	90	0	1	0	8.9	357	1.1	47	10	2	222	36	40	6.32456	36							0					0		147	76	141	66	144	71	2	0	0	0	0	0	0	0		5	1
2	2002-01-01	1.57	76.8	31.1575	87.5	1	0	0	35.8	284	8.5	37	10	2	151	39	58	7.61577	43	6.9	9.6	2.88	0.7	1.48	1.55	0					0		186	90	175	97	180	93	2	1	1	0	0	0	0	0		3	2
2	2012-01-01	1.51	45.8	20.0868	58.5	1	0	0	4	208	0.3	28	10	2	386	45	11	3.31662	12	11.3	5.6	4.06	1.45	2.23	0.83	0					0		112	69	115	70	113	69	2	0	0	0	0	0	0	0		5	1
1	2010-01-01	1.66	75.2	27.2899	95.5	0	1	0	7.9	332	0.7	65	10	2	269	44	31	5.56776	24	7.3		2.46	0.78	1.32	0.79	0					0		122	72	130	72	126	72	2	1	1	0	0	0	1	0		3	1
1	2006-01-01	1.58	64.8	25.9574	88	0	1	0	10.5	376	0.5	54	10	2	257	42	38	6.16441	65	10.2	12.3	5.42	0.71		9.34	0					0		134	86	126	84	130	85	2	1	1	0	0	0	0	0		5	1
1	1987-01-01	1.53	63.5	27.1263	87.5	0	1	0	4.3	253	0.6	44	10	2	240	41	17	4.12311	17	9.4	6.3	3.51	1.11	1.99	0.9	0					0		141	57	140	57	140	57	2	1	1	0	0	0	0	0		5	1
1	2013-01-01	1.73	83.2	27.7991	90	1	0	0	9.4	293	1.9	31	10	2	418	44	22	4.69042	13	8.7		4.17	0.85	2.22	2.42	1	56	12	1		0		145	82	134	76	139	79	2	1	1	0	0	0	0	1	Tuberculosis	5	1
1	1999-01-01	1.62	73.1	27.854	85	1	0	0	7	284	1.2	33	10	2	221	44	30	5.47723	25	9.4	13.7	5	1.18	3.32	1.1	0					0		150	69	151	69	150	69	2	1	1	0	0	0	0	0		5	2
1	1994-01-01	1.64	72.9	27.1044	88	0	1	0	4.5	370	1.1	13	10	2	292	42	18	4.24264	21							0					0		136	77	143	77	139	77	2	1	1	0	0	0	0	0		5	2
1	2004-01-01	1.59	57.5	22.7444	74	1	0	0	5.3	321	1	13	10	2	249	41	30	5.47723	24	10.4	18	4.5	1.57	2.18	1.66	0					0		109	77	104	73	106	75	2	1	1	0	0	0	0	0		5	2
1	1979-01-01	1.64	65.3	24.2787	77	1	0	0	6.1	216	0.4	31	10	2	276	48	16	4	16	8.1	9.3	3.17	0.81	1.75	1.34	0					1	1	141	71	140	74	140	72	2	1	1	0	0	0	0	0		5	1
1	1987-01-01	1.68	66.8	23.6678	81.5	1	0	0	4.7	280	0.8	15	10	2	271	46	50	7.07107	25	10	8.7	5.11	1.1	1.08	3.52	0					0		124	65	118	65	121	65	2	1	1	0	0	0	0	0		5	1
1	1996-01-01	1.67	67.6	24.2389	80.2	1	0	0	8.6	219	1.7	48	10	2	279	43	50	7.07107	41	6.9		2.49	0.95	0.98	1.24	1	20	50	0	1996	0		105	67	110	65	107	66	2	1	1	0	0	0	1	0		5	1
1	2016-01-01	1.66	56.7	20.5763	76.5	1	0	0	8.6	209	0.6	26	10	2	333	47	41	6.40312	37	5.5	4.6	4.03	1.56	2.08	0.86	1	20	20	0	2016	0		206	102	198	99	202	100	2	1	1	0	0	0	0	0		5	1
1	1996-01-01	1.68	60	21.2585	90.5	1	0	0	5	209	0.2	39	10	2	178	43	18	4.24264	16	11.7	13	5.54	1.22	3.12	2.65	0					1	1	134	66	140	65	137	65	2	1	1	0	0	1	1	0		5	1
1	2008-01-01	1.81	84.3	25.7318	85.5	1	0	0	4.4	229	0.5	29	10	2	222	47	23	4.79583	18	8.9	11.2	3.7	1.18	1.56	2.11	1	5	10	0	2001	1	2	122	72	128	72	125	72	2	0	1	0	0	0	0	0		4	2
2	2007-01-01	1.56	67.1	27.5723	36	0	1	0	5	367	0.3	48	10	2	559	43	18	4.24264	13	11.6	13.5	4.41	0.92	3	1.09	0					0		116	80	109	85	112	82	2	0	0	0	0	0	0	0		5	2
2	1996-01-01	1.67	77	27.6095	86	0	1	0	4	311	0.8	46	10	2	343	44	12	3.4641	14	6.1		4.44	1.59	2.4	1	0					1	1	139	85	128	77	133	81	2	0	0	0	0	0	0	0		5	3
2	2011-01-01	1.66	66.1	23.9875	86	1	0	0	5.3	205	0.4	11	10	2	315	46	14	3.74166	13	9.7	12.5	4.8	1.67	2.76	0.82	0					0		159	76	145	67	152	71	2	0	0	0	0	0	0	0		5	2
1	2001-01-01	1.72	79.5	26.8726	98.5	0	1	0	13.7	400	3.4	0	10	2	207	45	151	12.2882	58	11.1	15.6	8.8	1.37	6.61	1.8	1	3	40	0	2014	0		149	96	149	92	149	94	2	1	1	0	0	0	1	0		5	2
2	2001-01-01	1.48	60.4	27.5749	90.2	0	1	0	4.8	325	1	34	10	2	372	40	22	4.69042	26	8.1	5.4	4.84	1.16	2.27	3.1	0					0		120	71	128	74	124	72	2	1	1	0	0	0	0	0		4	1
1	2003-01-01	1.7	70.8	24.4983	79	1	0	0	7	288	1.2	10	10	2	224	41	18	4.24264	25	8	5.5	3.65	1.06	1.95	1.4	0					1	3	148	82	146	88	147	85	2	1	1	0	0	0	0	0		4	2
1	2010-01-01	1.69	57.9	20.2724	70.5	1	0	0	5.8	138	0.8	49	10	2	211	46	43	6.55744	37	8.8		4.76	1.56	2.83	0.81	1	20	10	0	2006	0		143	94	140	90	141	92	2	0	0	0	0	0	0	0		4	1
2	2002-01-01	1.53	49.4	21.103	73	1	0	0	4.4	229	0.3	44	10	2	280	45	14	3.74166	17	13.3	14.4	6.26	1.82	3.99	1	0					0		142	75	151	74	146	74	2	1	1	0	0	1	0	0		5	1
2	2004-01-01	1.6	57.4	22.4219	81.5	0	1	0	6.1	326	1.7	26	10	2	348	42	17	4.12311	14	11	10.2	4.09	1.4	1.76	2.04	0					0		155	77	137	68	146	72	2	0	0	0	0	0	0	0		4	1
2	2000-01-01	1.6	79	30.8594	95	0	1	0	5.6	293	0.7	62	10	2	291	41	11	3.31662	14	6.8		6.3	1.46	6.3	1.39	0					0		100	67	92	67	96	67	2	0	1	0	0	0	0	0		2	2
1	1990-01-01	1.67	67.5	24.2031	82	1	0	0	6.5	263	1.2	27	10	2	263	44	26	5.09902	17	8.4	8.1	4.47	1.22	2.55	1.55	0					0		118	68	124	70	121	69	2	1	1	0	0	0	0	0		5	3
1	1980-01-01	1.57	56.4	22.8813	79	1	0	0	5.8	267	0.6	40	10	2	224	39	27	5.19615	34	7.1	10.7	3.28	1.18	1.7	0.89	0							161	77	164	82	162	79	2	1	1	0	0	0	0	0		4	1
1	1979-01-01	1.66	77	27.9431	94	0	1	0	9.8	400	1.4	0	10	2	237	41	57	7.54983	62	8.9		3.58	0.83	1.06	3.71	1	40	5	1		0		115	71	131	75	123	73	2	1	1	0	0	0	1	0		5	1
1	1993-01-01	1.71	65.1	22.2633	85	1	0	0	5.4	231	0.4	21	10	2	250	42	22	4.69042	26	9.1	10.6	5.46	0.74	7.61	1.8	1	30	20	1		0		168	76	168	74	168	75	2	1	1	0	0	0	0	0		5	2
2	1997-01-01	1.51	62.3	27.3234	88	0	1	0	5.8	266	0.7	39	10	2	236	42	9	3	13	5.8		6.01	1.24	4.09	1.49	0					0		133	84	140	75	136	79	2	0	0	0	0	0	0	0		5	4
2	2006-01-01	1.51	61.6	27.0164	90.7	0	1	0	2.8	227	0.2	6	10	2	439	42	108	10.3923	85	6.8	9.3	4.03	0.78	1.98	2.79	0					0		101	73	98	69	99	71	2	1	1	0	0	0	0	0		5	1
1	2006-01-01	1.71	89.5	30.6077	100	0	1	0	6.1	368	0.6	24	10	2	301	42	47	6.85565	40	10.2	11.5	3.23	0.99	1.92	0.7	0					0		144	82	136	78	140	80	2	1	0	0	0	0	0	0		5	2
2	2004-01-01	1.68	77.5	27.4589	98.5	0	1	0	5.4	314	0.8	45	10	2	407	45	13	3.60555	16	7.9		4.04	1.18	2.39	1.03	0					0		139	72	131	68	135	70	2	1	1	0	0	0	0	0		5	1
2	2002-01-01	1.6	83.6	32.6562	98	0	1	0	11.3	340	2.5	38	10	2	286	41	47	6.85565	40	6.1	5.6	4.33	1.31	2.38	1.41	0					0		145	62	134	60	139	61	2	1	1	0	0	0	0	0		4	2
1	2014-01-01	1.74	77.7	25.6639	85	0	1	0	6.1	280	0.6	30	10	2	192	42	26	5.09902	27	7.1	6	2.83	1.06	1.38	0.86	1	20	40	0	1998	0		113	64	121	60	117	62	2	1	1	0	0	0	1	0		4	2
1	1999-01-01	1.71	66.8	22.8446	74	1	0	0	5.1	183	1.1	15	10	2	212	42	23	4.79583	25	7	8	3.79	1.62	1.88	0.63	0					0		139	78	139	70	139	74	2	0	1	0	0	0	1	0		5	1
2	1991-01-01	1.53	52.4	22.3846	76	0	1	0	5.4	400	0.1	9	10	2	357	45	29	5.38516	31	7.2	3.5	3.69	1.39	1.93	0.82	0					0		118	63	132	67	125	65	2	1	1	0	0	0	0	0		5	1
2	1993-01-01	1.43	51.5	25.1846	76.5	1	0	0	7.1	335	1.2	12	10	2	260	44	47	6.85565	30	8.9		3.98	1.11	2.01	1.9	0					0		133	73	137	72	135	72	2	1	1	0	0	0	0	0		4	1
2	2002-01-01	1.64	66.4	24.6877	85	0	1	0	4.9	228	0.4	80	10	2	258	40	6	2.44949	11	10.9	14.7	3.95	1.3	1.99	1.46	0					0		134	88	135	73	134	80	2	1	1	0	0	0	0	0		5	3
2	2009-01-01	1.5	64.9	28.8444	72.3	0	1	0	2.7	243	0.3	52	10	2	361	41	9	3	13	6.4		4.86	1.58	2.91	0.81	0					0		103	51	99	71	101	61	2	0	0	0	0	0	0	0		5	2
1	2005-01-01	1.68	77.7	27.5298	92.8	0	1	0	4.1	346	0.3	32	10	2	220	42	32	5.65685	21	7.3	4.6	3.56	1.45	1.6	1.13	0					0		114	79	116	83	115	81	2	1	1	0	1	0	1	0		3	1
1	1994-01-01	1.68	82.5	29.2304	95	0	1	0	4.8	280	0.8	85	10	2	222	42	28	5.2915	20	11	11.5	3.42	1.13	1.78	1.13	0					0		156	76	157	72	157	74	2	1	1	0	0	0	1	0		5	1
1	2003-01-01	1.71	78.5	26.8459	85	1	0	0	7.3	271	2.1	32	10	2	224	44	25	5	25	10.6	6.1	4.75	1.14	2.93	1.49	0					0		125	77	125	76	125	76	2	1	1	0	0	0	0	0		5	2
2	2004-01-01	1.5	72.2	32.0889	100	0	1	0	6.8	311	0.8	34	10	2	195	43	29	5.38516	21	8.1	8.7	3.37	1.12	1.72	1.16	0					0		140	63	139	63	139	63	2	1	1	0	0	0	0	0		5	1
2	2006-01-01	1.55	75.9	31.5921	97	0	1	0	6.6	314	1.9	49	10	2	223	45	10	3.16228	10	8.3	8	4.38	1.05	2.41	2	0					0		132	63	134	61	133	62	2	1	1	0	0	0	1	0		2	1
2	1986-01-01	1.64	66.4	24.6877	83	1	0	0	7.8	305	2.1	20	10	2	279	43	53	7.28011	35	9.2	7.3	3.68	1.09	1.85	1.64	0					0		124	64	118	63	121	63	2	1	1	0	0	0	0	0		5	1
2	2016-01-01	1.58	54.4	21.7914	63.5	1	0	0	7.7	209	1.2	21	10	2	181	40	32	5.65685	34	5.8		5.2	2.08	2.74	0.83	0					0		106	63	109	62	107	62	2	0	0	0	0	0	0	0		3	2
1	1997-01-01	1.73	81.8	27.3314	96.5	0	1	0	8.8	312	0.9	55	10	2	255	47	55	7.4162	45	7.8	12.7	3.57	0.9	1.51	2.56	1	20	40	0	1995	0		153	74	152	74	152	74	2	1	1	0	0	0	1	0		4	1
1	1995-01-01	1.65	87	31.9559	102	0	1	0	4.9	369	0.5	41	10	2	295	40	26	5.09902	20	7.2	6.3	3.34	0.81	1.62	2	0					0		111	68	116	66	113	67	2	1	1	0	0	0	0	0		5	2
2	2001-01-01	1.59	59.3	23.4564	77.2	0	1	0	7.7	397	0.8	29	10	2	256	47	47	6.85565	70	8.6	5.3	3.6	0.75	1.23	3.56	0					0		152	82	155	73	153	77	2	1	1	0	0	0	0	0		5	1
1	1997-01-01	1.67	88.2	31.6254	94	0	1	0	8.6	380	1.8	6	10	2	302	44	16	4	20	8.2	7.2	3.23	0.92	1.77	1.2	1	20	25	0	1995	0		141	75	142	74	141	74	2	1	1	0	0	0	1	0		5	3
2	2002-01-01	1.63	64.5	24.2764	76	0	1	0	6.2	295	0.7	32	10	2	172	46	61	7.81025	42	9.1	1.19	5.04	1.08	3.2	1.67	0					0		138	75	138	87	138	81	2	0	1	0	0	0	0	0		5	2
[truncated: 41 more columns]
